# Supplementary material for: N,N′-Diethyl-N,N′-diphenyl­pyridine-2,6-dicarboxamide
Source: Acta Crystallogr Sect E Struct Rep Online. 2012 Mar 17;68(Pt 4):o1099–100. doi: 10.1107/S1600536812009026 (PMC3344051; doi:10.1107/S1600536812009026)
Supplement: Supplementary file 1 [file e-68-o1099-sup1.cif]

##############################################################################
#                                                                            #
# This CIF contains the data in a paper accepted for publication in          #
# Acta Crystallographica Section E. It conforms to the requirements of       #
# Notes for Authors for Acta Crystallographica Section E, and has been       #
# peer reviewed under the auspices of the IUCr Commission on Journals.       #
#                                                                            #
# Full details of the Crystallographic Information File format               #
# are given in the paper "The Crystallographic Information File (CIF):       #
# a New Standard Archive File for Crystallography" by S. R. Hall, F. H.      #
# Allen and I. D. Brown [Acta Cryst. (1991), A47, 655-685].                  #
#                                                                            #
# The current version of the core CIF dictionary is obtainable from          #
# ftp://ftp.iucr.org/pub/cif_core.dic.                                       #
#                                                                            #
# Software is freely available for graphical display of the structure(s)     #
# in this CIF. For information consult the CIF software page                 #
# http://www.iucr.org/resources/cif/software.                                #
#                                                                            #
# This file may be used for bona fide research purposes within the           #
# scientific community so long as proper attribution is given to the journal # 
# article from which it was obtained.                                        #
#                                                                            #
##############################################################################
data_global
_journal_date_recd_electronic     2012-02-08
_journal_date_accepted     2012-02-29
_journal_name_full     'Acta Crystallographica, Section E'
_journal_year     2012
_journal_volume     68
_journal_issue      4
_journal_page_first     o1099
_journal_page_last     o1100
_journal_paper_category     QO
_journal_paper_doi     10.1107/S1600536812009026
_journal_coeditor_code     PV2514
_publ_contact_author_name     'Blanka Klepet\'a\<rov\'a'
_publ_contact_author_address
;
Institute of Organic Chemistry and Biochemistry
Academy of Sciences of the Czech Republic
Flemingovo sq. 2
16610, Prague 6
Czech Republic
;
_publ_contact_author_email     klepetab@centrum.cz
_publ_contact_author_fax     ?
_publ_contact_author_phone     '+420 220 183 135'
_publ_section_title
;\
<i>N</i>,<i>N</i>'-Diethyl-<i>N</i>,<i>N</i>'-diphenylpyridine-2,6-\
dicarboxamide
;
loop_
    _publ_author_name
    _publ_author_footnote
    _publ_author_address
    'Klepet\'a\<rov\'a, Blanka' .
;
Institute of Organic Chemistry and Biochemistry
Academy of Sciences of the Czech Republic
Flemingovo sq. 2
166 10 Prague 6
Czech Republic
;
    'Makrl\'ik, Emanuel' .
;
Faculty of Environmental Sciences
Czech University of Life Sciences, Prague
Kam\'yck\'a 129
165 21 Prague 6
Czech Republic
;
    'Babain, Vasily A.' .
;
Khlopin Radium Institute
Research and Production Association
2nd Murinskiy Prospect b. 28
194021 St Petersburg
Russian Federation
;
    'Ka\<si\<cka, V\'aclav' .
;
Institute of Organic Chemistry and Biochemistry
Academy of Sciences of the Czech Republic
Flemingovo sq. 2
166 10 Prague 6
Czech Republic
;
_chemical_name_systematic     ?
_cell_special_details
;
;
_diffrn_standards_number     ?
_atom_sites_solution_secondary     ?
data_I
_chemical_name_systematic
;
<i>N</i>,<i>N</i>'-Diethyl-<i>N</i>,<i>N</i>'-diphenylpyridine-2,6-dicarboxamide
;
_chemical_formula_moiety     'C23 H23 N3 O2'
_chemical_formula_sum     'C23 H23 N3 O2'
_chemical_formula_iupac     'C23 H23 N3 O2'
_chemical_formula_weight     373.45
_symmetry_cell_setting     triclinic
_symmetry_space_group_name_H-M     'P -1'
_symmetry_space_group_name_Hall     '-P 1'
loop_
    _symmetry_equiv_pos_as_xyz
    'x,y,z'
    '-x,-y,-z'
_cell_length_a     12.1879(17)
_cell_length_b     12.2371(15)
_cell_length_c     13.6798(17)
_cell_angle_alpha     83.971(10)
_cell_angle_beta     86.919(11)
_cell_angle_gamma     87.744(10)
_cell_volume     2024.9(5)
_cell_formula_units_Z     4
_cell_measurement_reflns_used     6449
_cell_measurement_theta_min     4.6188
_cell_measurement_theta_max     85.0673
_cell_measurement_temperature     170
_exptl_crystal_description     'prism'
_exptl_crystal_colour     'colourless'
_exptl_crystal_size_max     0.370
_exptl_crystal_size_mid     0.190
_exptl_crystal_size_min     0.150
_exptl_crystal_density_diffrn     1.225
_exptl_crystal_density_meas     ?
_exptl_crystal_density_method     'not measured'
_exptl_crystal_F_000     792
_exptl_absorpt_coefficient_mu     0.634
_exptl_absorpt_correction_type     multi-scan
_exptl_absorpt_process_details     '(CrysAlis PRO; Agilent, 2011)'
_exptl_absorpt_correction_T_min     0.49579
_exptl_absorpt_correction_T_max     1.00000
_diffrn_ambient_temperature     170
_diffrn_radiation_type     'Cu K\a'
_diffrn_radiation_wavelength     1.54184
_diffrn_radiation_monochromator     'graphite'
_diffrn_measurement_device_type     'Oxford Diffraction Xcalibur'
_diffrn_measurement_device     'Area'
_diffrn_measurement_method     '\f & \w scans'
_diffrn_reflns_number     51216
_diffrn_reflns_av_R_equivalents     0.1113
_diffrn_reflns_theta_min     4.623
_diffrn_reflns_theta_max     85.653
_diffrn_reflns_theta_full     77.944
_diffrn_measured_fraction_theta_max     0.932
_diffrn_measured_fraction_theta_full     0.995
_diffrn_reflns_limit_h_min     -15
_diffrn_reflns_limit_h_max     14
_diffrn_reflns_limit_k_min     -15
_diffrn_reflns_limit_k_max     15
_diffrn_reflns_limit_l_min     -17
_diffrn_reflns_limit_l_max     17
_diffrn_standards_interval_count     .
_diffrn_standards_interval_time     .
_diffrn_standards_decay_%     ?
_reflns_number_total     8553
_reflns_number_gt     4586
_reflns_threshold_expression     I>2\s(I)
_refine_ls_structure_factor_coef     F
_refine_ls_matrix_type     full
_refine_ls_R_factor_all     0.1223
_refine_ls_R_factor_gt     0.0586
_refine_ls_wR_factor_all     0.1063
_refine_ls_wR_factor_gt     0.0618
_refine_ls_wR_factor_ref     0.0618
_refine_ls_goodness_of_fit_ref     1.1414
_refine_ls_number_reflns     4586
_refine_ls_number_parameters     505
_refine_ls_number_restraints     0
_refine_ls_hydrogen_treatment     constr
_refine_ls_weighting_scheme     calc
_refine_ls_weighting_details
;
 Method, part 1, Chebychev polynomial,
 [weight] = 1.0/[A~0~*T~0~(x)+A~1~*T~1~(x) ... +A~n-1~]*T~n-1~(x)]
 where A~i~ are the Chebychev coefficients listed below and x= Fcalc/Fmax
 Method = Robust Weighting
 W = [weight] * [1-(deltaF/6*sigmaF)^2^]^2^
 A~i~ are:
 15.1 3.75 12.4 3.85
;
_atom_sites_solution_hydrogens     difmap
_atom_sites_solution_primary     direct
_refine_ls_shift/su_max     0.0025680
_refine_ls_shift/su_mean     0.0002914
_refine_diff_density_max     0.24
_refine_diff_density_min     -0.25
_refine_ls_extinction_method     'None'
loop_
    _atom_type_symbol
    _atom_type_scat_Cromer_Mann_a1
    _atom_type_scat_Cromer_Mann_a2
    _atom_type_scat_Cromer_Mann_a3
    _atom_type_scat_Cromer_Mann_a4
    _atom_type_scat_Cromer_Mann_b1
    _atom_type_scat_Cromer_Mann_b2
    _atom_type_scat_Cromer_Mann_b3
    _atom_type_scat_Cromer_Mann_b4
    _atom_type_scat_Cromer_Mann_c
    _atom_type_scat_dispersion_real
    _atom_type_scat_dispersion_imag
    _atom_type_scat_source
    C 2.3100 1.0200 1.5886 0.8650 20.8439 10.2075 0.5687 51.6512 0.2156 0.0181
                                                                          0.0091
                                'International Tables Vol C 4.2.6.8 and 6.1.1.4'
    H 0.4930 0.3229 0.1402 0.0408 10.5109 26.1257 3.1424 57.7998 0.0030 0.0000
                                                                          0.0000
                                'International Tables Vol C 4.2.6.8 and 6.1.1.4'
    N 12.2126 3.1322 2.0125 1.1663 0.0057 9.8933 28.9975 0.5826 -11.5290 0.0311
                                                                          0.0180
                                'International Tables Vol C 4.2.6.8 and 6.1.1.4'
    O 3.0485 2.2868 1.5463 0.8670 13.2771 5.7011 0.3239 32.9089 0.2508 0.0492
                                                                          0.0322
                                'International Tables Vol C 4.2.6.8 and 6.1.1.4'
_computing_data_collection     'CrysAlis PRO (Agilent, 2011)'
_computing_cell_refinement     'CrysAlis PRO (Agilent, 2011)'
_computing_data_reduction     'CrysAlis PRO (Agilent, 2011)'
_computing_structure_solution     'SIR92 (Altomare <i>et al.</i>, 1994)'
_computing_structure_refinement     'CRYSTALS (Betteridge <i>et al.</i>, 2003)'
_computing_molecular_graphics     'Mercury (Macrae <i>et al.</i>, 2006)'
_computing_publication_material
;
CRYSTALS (Betteridge <i>et al.</i>, 2003), PLATON (Spek, 2009)
and publCIF (Westrip,
2010)
;
loop_
    _atom_site_type_symbol
    _atom_site_label
    _atom_site_fract_x
    _atom_site_fract_y
    _atom_site_fract_z
    _atom_site_U_iso_or_equiv
    _atom_site_adp_type
    _atom_site_occupancy
    _atom_site_disorder_assembly
    _atom_site_disorder_group
    C C1 0.4330(2) 0.2215(2) 0.95742(19) 0.0386 Uani 1.0000 . .
    C C2 0.4133(2) 0.1145(2) 0.9394(2) 0.0470 Uani 1.0000 . .
    C C3 0.3268(2) 0.0603(2) 0.9907(2) 0.0466 Uani 1.0000 . .
    C C4 0.2643(2) 0.1148(2) 1.0583(2) 0.0419 Uani 1.0000 . .
    C C5 0.2913(2) 0.21987(19) 1.07487(18) 0.0360 Uani 1.0000 . .
    C C6 0.5312(2) 0.2762(2) 0.9039(2) 0.0419 Uani 1.0000 . .
    C C7 0.6225(2) 0.4370(2) 0.8246(2) 0.0498 Uani 1.0000 . .
    C C8 0.6299(3) 0.4396(3) 0.7145(2) 0.0742 Uani 1.0000 . .
    C C9 0.4200(2) 0.4453(2) 0.86369(18) 0.0389 Uani 1.0000 . .
    C C10 0.4104(2) 0.5463(2) 0.9016(2) 0.0498 Uani 1.0000 . .
    C C11 0.3109(3) 0.6049(2) 0.8987(2) 0.0580 Uani 1.0000 . .
    C C12 0.2219(3) 0.5641(3) 0.8578(2) 0.0575 Uani 1.0000 . .
    C C13 0.2333(2) 0.4658(2) 0.8175(2) 0.0526 Uani 1.0000 . .
    C C14 0.3322(2) 0.4063(2) 0.81921(19) 0.0425 Uani 1.0000 . .
    C C15 0.2394(2) 0.2773(2) 1.15845(19) 0.0375 Uani 1.0000 . .
    C C16 0.0788(2) 0.3366(3) 1.2565(2) 0.0514 Uani 1.0000 . .
    C C17 0.0639(3) 0.4588(3) 1.2328(3) 0.0633 Uani 1.0000 . .
    C C18 0.0545(2) 0.2535(2) 1.10042(19) 0.0418 Uani 1.0000 . .
    C C19 0.0553(2) 0.3071(2) 1.0066(2) 0.0507 Uani 1.0000 . .
    C C20 -0.0191(3) 0.2776(3) 0.9415(2) 0.0609 Uani 1.0000 . .
    C C21 -0.0940(3) 0.1977(3) 0.9701(2) 0.0662 Uani 1.0000 . .
    C C22 -0.0940(3) 0.1460(3) 1.0641(3) 0.0677 Uani 1.0000 . .
    C C23 -0.0199(2) 0.1736(3) 1.1292(2) 0.0544 Uani 1.0000 . .
    O O1 0.61698(16) 0.22033(17) 0.89549(17) 0.0626 Uani 1.0000 . .
    O O2 0.29906(15) 0.31442(15) 1.21633(13) 0.0468 Uani 1.0000 . .
    N N3 0.12827(17) 0.28338(18) 1.17164(15) 0.0424 Uani 1.0000 . .
    N N1 0.37461(16) 0.27412(16) 1.02507(15) 0.0357 Uani 1.0000 . .
    N N2 0.52272(17) 0.38349(17) 0.86884(16) 0.0418 Uani 1.0000 . .
    C C24 0.0880(2) 0.7024(2) 0.49936(19) 0.0397 Uani 1.0000 . .
    C C25 0.1251(2) 0.5935(2) 0.4997(2) 0.0451 Uani 1.0000 . .
    C C26 0.2181(2) 0.5602(2) 0.5492(2) 0.0496 Uani 1.0000 . .
    C C27 0.2706(2) 0.6350(2) 0.5969(2) 0.0444 Uani 1.0000 . .
    C C28 0.2275(2) 0.7416(2) 0.59462(18) 0.0380 Uani 1.0000 . .
    C C29 -0.0175(2) 0.7392(2) 0.4509(2) 0.0436 Uani 1.0000 . .
    C C30 -0.1313(2) 0.8812(2) 0.3630(2) 0.0513 Uani 1.0000 . .
    C C31 -0.1468(3) 0.8498(3) 0.2607(3) 0.0708 Uani 1.0000 . .
    C C32 0.0714(2) 0.9001(2) 0.36448(19) 0.0387 Uani 1.0000 . .
    C C33 0.1532(2) 0.8537(2) 0.30747(19) 0.0442 Uani 1.0000 . .
    C C34 0.2459(2) 0.9125(3) 0.2747(2) 0.0564 Uani 1.0000 . .
    C C35 0.2549(3) 1.0171(3) 0.2993(2) 0.0597 Uani 1.0000 . .
    C C36 0.1719(3) 1.0653(2) 0.3539(2) 0.0550 Uani 1.0000 . .
    C C37 0.0792(2) 1.0082(2) 0.3859(2) 0.0463 Uani 1.0000 . .
    C C38 0.2727(2) 0.8246(2) 0.65339(18) 0.0401 Uani 1.0000 . .
    C C39 0.4275(2) 0.9181(2) 0.7089(2) 0.0497 Uani 1.0000 . .
    C C40 0.4483(3) 0.8608(3) 0.8096(2) 0.0637 Uani 1.0000 . .
    C C41 0.4545(2) 0.8057(2) 0.5676(2) 0.0425 Uani 1.0000 . .
    C C42 0.5530(2) 0.7520(2) 0.5924(2) 0.0500 Uani 1.0000 . .
    C C43 0.6267(3) 0.7185(3) 0.5201(2) 0.0598 Uani 1.0000 . .
    C C44 0.6015(3) 0.7378(3) 0.4228(2) 0.0631 Uani 1.0000 . .
    C C45 0.5031(3) 0.7917(3) 0.3978(2) 0.0583 Uani 1.0000 . .
    C C46 0.4301(2) 0.8273(2) 0.4697(2) 0.0489 Uani 1.0000 . .
    O O3 -0.09683(16) 0.67804(17) 0.46445(18) 0.0632 Uani 1.0000 . .
    O O4 0.21148(15) 0.87033(16) 0.71207(14) 0.0519 Uani 1.0000 . .
    N N4 0.13673(16) 0.77617(16) 0.54716(16) 0.0382 Uani 1.0000 . .
    N N5 -0.02370(16) 0.83951(17) 0.39990(16) 0.0415 Uani 1.0000 . .
    N N6 0.38214(17) 0.84479(18) 0.64277(16) 0.0423 Uani 1.0000 . .
    H H231 -0.0210 0.1386 1.1936 0.0654 Uiso 1.0000 . .
    H H221 -0.1462 0.0916 1.0845 0.0811 Uiso 1.0000 . .
    H H211 -0.1445 0.1790 0.9260 0.0788 Uiso 1.0000 . .
    H H201 -0.0173 0.3119 0.8768 0.0734 Uiso 1.0000 . .
    H H191 0.1060 0.3630 0.9869 0.0616 Uiso 1.0000 . .
    H H161 0.1259 0.3218 1.3129 0.0612 Uiso 1.0000 . .
    H H162 0.0068 0.3057 1.2741 0.0615 Uiso 1.0000 . .
    H H173 0.0244 0.4913 1.2878 0.0944 Uiso 1.0000 . .
    H H172 0.1344 0.4930 1.2207 0.0951 Uiso 1.0000 . .
    H H171 0.0213 0.4736 1.1745 0.0948 Uiso 1.0000 . .
    H H141 0.3408 0.3384 0.7909 0.0512 Uiso 1.0000 . .
    H H131 0.1734 0.4373 0.7870 0.0622 Uiso 1.0000 . .
    H H121 0.1543 0.6034 0.8558 0.0680 Uiso 1.0000 . .
    H H111 0.3023 0.6723 0.9263 0.0698 Uiso 1.0000 . .
    H H101 0.4709 0.5746 0.9310 0.0594 Uiso 1.0000 . .
    H H71 0.6189 0.5137 0.8412 0.0594 Uiso 1.0000 . .
    H H72 0.6863 0.3958 0.8527 0.0604 Uiso 1.0000 . .
    H H83 0.6934 0.4796 0.6865 0.1108 Uiso 1.0000 . .
    H H82 0.5637 0.4769 0.6886 0.1109 Uiso 1.0000 . .
    H H81 0.6339 0.3658 0.6952 0.1106 Uiso 1.0000 . .
    H H21 0.4576 0.0801 0.8922 0.0559 Uiso 1.0000 . .
    H H31 0.3093 -0.0123 0.9805 0.0562 Uiso 1.0000 . .
    H H41 0.2054 0.0799 1.0950 0.0511 Uiso 1.0000 . .
    H H421 0.5689 0.7381 0.6588 0.0599 Uiso 1.0000 . .
    H H431 0.6959 0.6849 0.5362 0.0718 Uiso 1.0000 . .
    H H441 0.6513 0.7140 0.3732 0.0760 Uiso 1.0000 . .
    H H451 0.4856 0.8042 0.3310 0.0698 Uiso 1.0000 . .
    H H461 0.3646 0.8654 0.4525 0.0592 Uiso 1.0000 . .
    H H391 0.3780 0.9818 0.7126 0.0601 Uiso 1.0000 . .
    H H392 0.4953 0.9472 0.6771 0.0601 Uiso 1.0000 . .
    H H403 0.4874 0.9106 0.8475 0.0956 Uiso 1.0000 . .
    H H402 0.3775 0.8418 0.8441 0.0962 Uiso 1.0000 . .
    H H401 0.4928 0.7931 0.8025 0.0955 Uiso 1.0000 . .
    H H251 0.0875 0.5434 0.4674 0.0537 Uiso 1.0000 . .
    H H261 0.2456 0.4864 0.5501 0.0607 Uiso 1.0000 . .
    H H271 0.3332 0.6137 0.6301 0.0538 Uiso 1.0000 . .
    H H331 0.1465 0.7825 0.2921 0.0536 Uiso 1.0000 . .
    H H341 0.3009 0.8793 0.2351 0.0679 Uiso 1.0000 . .
    H H351 0.3176 1.0570 0.2771 0.0718 Uiso 1.0000 . .
    H H361 0.1779 1.1372 0.3689 0.0659 Uiso 1.0000 . .
    H H371 0.0216 1.0420 0.4232 0.0553 Uiso 1.0000 . .
    H H301 -0.1352 0.9625 0.3612 0.0615 Uiso 1.0000 . .
    H H302 -0.1898 0.8524 0.4087 0.0618 Uiso 1.0000 . .
    H H311 -0.2184 0.8768 0.2392 0.1055 Uiso 1.0000 . .
    H H313 -0.0901 0.8829 0.2156 0.1060 Uiso 1.0000 . .
    H H312 -0.1410 0.7692 0.2607 0.1061 Uiso 1.0000 . .
loop_
    _atom_site_aniso_label
    _atom_site_aniso_U_11
    _atom_site_aniso_U_22
    _atom_site_aniso_U_33
    _atom_site_aniso_U_12
    _atom_site_aniso_U_13
    _atom_site_aniso_U_23
    C1 0.0370(13) 0.0365(13) 0.0422(14) -0.0022(11) -0.0021(11) -0.0034(11)
    C2 0.0490(16) 0.0411(15) 0.0518(16) -0.0016(12) 0.0018(13) -0.0109(12)
    C3 0.0500(16) 0.0362(14) 0.0552(17) -0.0078(12) -0.0048(14) -0.0080(12)
    C4 0.0372(14) 0.0418(14) 0.0463(15) -0.0073(11) -0.0030(12) -0.0002(12)
    C5 0.0339(13) 0.0349(13) 0.0384(13) -0.0022(10) -0.0046(11) 0.0014(11)
    C6 0.0373(14) 0.0418(15) 0.0480(15) -0.0032(12) 0.0014(12) -0.0120(12)
    C7 0.0425(15) 0.0523(16) 0.0553(17) -0.0139(13) 0.0059(13) -0.0093(13)
    C8 0.071(2) 0.090(3) 0.062(2) -0.031(2) 0.0159(18) -0.0085(18)
    C9 0.0411(14) 0.0384(14) 0.0365(13) -0.0055(11) 0.0037(11) -0.0027(11)
    C10 0.0523(17) 0.0406(15) 0.0574(17) -0.0071(13) -0.0044(14) -0.0057(13)
    C11 0.068(2) 0.0381(15) 0.067(2) 0.0043(14) -0.0023(16) -0.0062(14)
    C12 0.0490(17) 0.0528(18) 0.067(2) 0.0027(14) -0.0016(15) 0.0064(15)
    C13 0.0479(17) 0.0573(18) 0.0521(17) -0.0078(14) -0.0087(14) 0.0013(14)
    C14 0.0462(15) 0.0427(14) 0.0388(14) -0.0084(12) -0.0022(12) -0.0036(11)
    C15 0.0372(14) 0.0351(13) 0.0397(14) -0.0040(11) -0.0031(12) 0.0002(11)
    C16 0.0459(16) 0.0668(19) 0.0413(15) -0.0031(14) 0.0078(13) -0.0092(14)
    C17 0.0520(18) 0.066(2) 0.075(2) 0.0078(16) -0.0089(16) -0.0252(17)
    C18 0.0321(13) 0.0548(16) 0.0390(14) -0.0035(12) -0.0009(11) -0.0063(12)
    C19 0.0468(16) 0.0563(17) 0.0468(16) -0.0020(13) -0.0008(13) 0.0041(13)
    C20 0.0582(19) 0.079(2) 0.0453(17) 0.0049(17) -0.0091(15) -0.0032(15)
    C21 0.0454(17) 0.099(3) 0.058(2) -0.0085(18) -0.0122(15) -0.0158(19)
    C22 0.0478(18) 0.095(3) 0.062(2) -0.0235(18) -0.0053(16) -0.0051(18)
    C23 0.0424(15) 0.075(2) 0.0447(16) -0.0145(15) -0.0021(13) 0.0042(14)
    O1 0.0434(11) 0.0531(12) 0.0899(16) 0.0060(10) 0.0121(11) -0.0106(11)
    O2 0.0454(11) 0.0521(11) 0.0443(10) -0.0057(9) -0.0053(9) -0.0085(9)
    N3 0.0366(12) 0.0524(13) 0.0379(12) -0.0026(10) 0.0004(9) -0.0042(10)
    N1 0.0316(11) 0.0365(11) 0.0387(11) -0.0043(9) -0.0029(9) -0.0009(9)
    N2 0.0364(12) 0.0399(12) 0.0492(13) -0.0060(9) 0.0038(10) -0.0059(10)
    C24 0.0377(14) 0.0335(13) 0.0462(15) -0.0051(11) 0.0063(12) 0.0016(11)
    C25 0.0454(15) 0.0366(14) 0.0525(16) -0.0032(12) 0.0006(13) -0.0021(12)
    C26 0.0493(17) 0.0334(14) 0.0635(18) 0.0034(12) 0.0046(14) 0.0016(13)
    C27 0.0401(14) 0.0397(14) 0.0512(16) 0.0030(12) -0.0020(12) 0.0038(12)
    C28 0.0304(13) 0.0411(14) 0.0400(14) 0.0019(11) 0.0050(11) 0.0027(11)
    C29 0.0354(14) 0.0361(14) 0.0598(17) -0.0027(11) -0.0029(13) -0.0066(12)
    C30 0.0409(15) 0.0528(17) 0.0599(18) 0.0059(13) -0.0098(14) -0.0035(14)
    C31 0.057(2) 0.090(3) 0.068(2) 0.0091(18) -0.0196(17) -0.0150(19)
    C32 0.0352(14) 0.0394(14) 0.0409(14) -0.0020(11) -0.0024(11) -0.0016(11)
    C33 0.0418(15) 0.0526(16) 0.0379(14) 0.0072(12) -0.0043(12) -0.0059(12)
    C34 0.0431(16) 0.077(2) 0.0449(16) 0.0075(15) 0.0045(13) 0.0064(15)
    C35 0.0513(18) 0.070(2) 0.0541(18) -0.0158(16) -0.0105(15) 0.0211(16)
    C36 0.068(2) 0.0455(16) 0.0504(17) -0.0169(15) -0.0076(15) 0.0072(13)
    C37 0.0547(17) 0.0388(14) 0.0441(15) -0.0022(12) 0.0050(13) -0.0009(12)
    C38 0.0399(15) 0.0416(14) 0.0378(14) 0.0021(12) 0.0011(12) -0.0016(11)
    C39 0.0452(16) 0.0491(16) 0.0571(17) 0.0001(13) -0.0043(13) -0.0162(13)
    C40 0.076(2) 0.0602(19) 0.0578(19) 0.0018(17) -0.0152(17) -0.0145(15)
    C41 0.0374(14) 0.0478(15) 0.0421(15) -0.0052(12) -0.0010(12) -0.0033(12)
    C42 0.0441(15) 0.0633(18) 0.0442(15) 0.0039(14) -0.0061(13) -0.0134(13)
    C43 0.0410(16) 0.077(2) 0.066(2) 0.0029(15) -0.0003(14) -0.0306(17)
    C44 0.0497(18) 0.083(2) 0.059(2) -0.0124(17) 0.0142(15) -0.0242(17)
    C45 0.061(2) 0.076(2) 0.0401(16) -0.0208(17) 0.0019(15) -0.0080(15)
    C46 0.0440(15) 0.0582(17) 0.0440(16) -0.0073(13) -0.0012(13) -0.0012(13)
    O3 0.0422(11) 0.0507(12) 0.0963(17) -0.0131(10) -0.0086(11) 0.0009(11)
    O4 0.0453(11) 0.0564(12) 0.0540(11) 0.0051(9) 0.0069(9) -0.0139(9)
    N4 0.0321(11) 0.0354(11) 0.0456(12) -0.0013(9) 0.0040(9) -0.0003(9)
    N5 0.0318(11) 0.0397(12) 0.0528(13) -0.0015(9) -0.0021(10) -0.0044(10)
    N6 0.0360(12) 0.0512(13) 0.0410(12) 0.0003(10) -0.0020(10) -0.0108(10)
loop_
    _geom_bond_atom_site_label_1
    _geom_bond_atom_site_label_2
    _geom_bond_site_symmetry_1
    _geom_bond_site_symmetry_2
    _geom_bond_distance
    _geom_bond_publ_flag
    C1 C2 . . 1.390(4) no
    C1 C6 . . 1.510(4) no
    C1 N1 . . 1.340(3) no
    C2 C3 . . 1.387(4) no
    C2 H21 . . 0.942 no
    C3 C4 . . 1.376(4) no
    C3 H31 . . 0.948 no
    C4 C5 . . 1.385(4) no
    C4 H41 . . 0.944 no
    C5 C15 . . 1.502(4) no
    C5 N1 . . 1.349(3) no
    C6 O1 . . 1.233(3) no
    C6 N2 . . 1.352(3) no
    C7 C8 . . 1.502(4) no
    C7 N2 . . 1.475(3) no
    C7 H71 . . 0.987 no
    C7 H72 . . 0.983 no
    C8 H83 . . 0.971 no
    C8 H82 . . 0.975 no
    C8 H81 . . 0.966 no
    C9 C10 . . 1.389(4) no
    C9 C14 . . 1.384(4) no
    C9 N2 . . 1.438(3) no
    C10 C11 . . 1.384(4) no
    C10 H101 . . 0.952 no
    C11 C12 . . 1.380(5) no
    C11 H111 . . 0.943 no
    C12 C13 . . 1.374(4) no
    C12 H121 . . 0.938 no
    C13 C14 . . 1.384(4) no
    C13 H131 . . 0.955 no
    C14 H141 . . 0.952 no
    C15 O2 . . 1.235(3) no
    C15 N3 . . 1.357(3) no
    C16 C17 . . 1.502(4) no
    C16 N3 . . 1.480(3) no
    C16 H161 . . 0.983 no
    C16 H162 . . 0.978 no
    C17 H173 . . 0.981 no
    C17 H172 . . 0.970 no
    C17 H171 . . 0.972 no
    C18 C19 . . 1.379(4) no
    C18 C23 . . 1.373(4) no
    C18 N3 . . 1.444(3) no
    C19 C20 . . 1.388(4) no
    C19 H191 . . 0.949 no
    C20 C21 . . 1.376(5) no
    C20 H201 . . 0.939 no
    C21 C22 . . 1.372(5) no
    C21 H211 . . 0.935 no
    C22 C23 . . 1.377(4) no
    C22 H221 . . 0.949 no
    C23 H231 . . 0.937 no
    C24 C25 . . 1.390(4) no
    C24 C29 . . 1.509(4) no
    C24 N4 . . 1.343(3) no
    C25 C26 . . 1.377(4) no
    C25 H251 . . 0.939 no
    C26 C27 . . 1.375(4) no
    C26 H261 . . 0.950 no
    C27 C28 . . 1.385(4) no
    C27 H271 . . 0.923 no
    C28 C38 . . 1.498(4) no
    C28 N4 . . 1.344(3) no
    C29 O3 . . 1.240(3) no
    C29 N5 . . 1.349(3) no
    C30 C31 . . 1.513(4) no
    C30 N5 . . 1.482(3) no
    C30 H301 . . 0.992 no
    C30 H302 . . 0.975 no
    C31 H311 . . 0.971 no
    C31 H313 . . 0.972 no
    C31 H312 . . 0.985 no
    C32 C33 . . 1.375(4) no
    C32 C37 . . 1.392(4) no
    C32 N5 . . 1.436(3) no
    C33 C34 . . 1.392(4) no
    C33 H331 . . 0.924 no
    C34 C35 . . 1.368(5) no
    C34 H341 . . 0.944 no
    C35 C36 . . 1.376(5) no
    C35 H351 . . 0.942 no
    C36 C37 . . 1.379(4) no
    C36 H361 . . 0.930 no
    C37 H371 . . 0.953 no
    C38 O4 . . 1.229(3) no
    C38 N6 . . 1.364(3) no
    C39 C40 . . 1.507(4) no
    C39 N6 . . 1.481(3) no
    C39 H391 . . 0.970 no
    C39 H392 . . 0.975 no
    C40 H403 . . 0.992 no
    C40 H402 . . 0.985 no
    C40 H401 . . 0.982 no
    C41 C42 . . 1.387(4) no
    C41 C46 . . 1.383(4) no
    C41 N6 . . 1.428(3) no
    C42 C43 . . 1.383(4) no
    C42 H421 . . 0.936 no
    C43 C44 . . 1.376(5) no
    C43 H431 . . 0.950 no
    C44 C45 . . 1.388(5) no
    C44 H441 . . 0.947 no
    C45 C46 . . 1.384(4) no
    C45 H451 . . 0.944 no
    C46 H461 . . 0.938 no
loop_
    _geom_angle_atom_site_label_1
    _geom_angle_atom_site_label_2
    _geom_angle_atom_site_label_3
    _geom_angle_site_symmetry_1
    _geom_angle_site_symmetry_2
    _geom_angle_site_symmetry_3
    _geom_angle
    _geom_angle_publ_flag
    C2 C1 C6 . . . 117.6(2) no
    C2 C1 N1 . . . 123.1(2) no
    C6 C1 N1 . . . 119.1(2) no
    C1 C2 C3 . . . 119.0(3) no
    C1 C2 H21 . . . 120.2 no
    C3 C2 H21 . . . 120.8 no
    C2 C3 C4 . . . 118.3(2) no
    C2 C3 H31 . . . 122.4 no
    C4 C3 H31 . . . 119.3 no
    C3 C4 C5 . . . 119.4(2) no
    C3 C4 H41 . . . 120.5 no
    C5 C4 H41 . . . 120.1 no
    C4 C5 C15 . . . 122.5(2) no
    C4 C5 N1 . . . 123.0(2) no
    C15 C5 N1 . . . 114.1(2) no
    C1 C6 O1 . . . 117.9(2) no
    C1 C6 N2 . . . 119.4(2) no
    O1 C6 N2 . . . 122.7(2) no
    C8 C7 N2 . . . 112.2(2) no
    C8 C7 H71 . . . 107.9 no
    N2 C7 H71 . . . 107.6 no
    C8 C7 H72 . . . 110.0 no
    N2 C7 H72 . . . 107.5 no
    H71 C7 H72 . . . 111.6 no
    C7 C8 H83 . . . 110.9 no
    C7 C8 H82 . . . 108.6 no
    H83 C8 H82 . . . 108.5 no
    C7 C8 H81 . . . 110.5 no
    H83 C8 H81 . . . 109.9 no
    H82 C8 H81 . . . 108.4 no
    C10 C9 C14 . . . 120.0(3) no
    C10 C9 N2 . . . 119.4(2) no
    C14 C9 N2 . . . 120.6(2) no
    C9 C10 C11 . . . 119.5(3) no
    C9 C10 H101 . . . 120.5 no
    C11 C10 H101 . . . 120.0 no
    C10 C11 C12 . . . 120.6(3) no
    C10 C11 H111 . . . 120.4 no
    C12 C11 H111 . . . 119.0 no
    C11 C12 C13 . . . 119.5(3) no
    C11 C12 H121 . . . 120.9 no
    C13 C12 H121 . . . 119.6 no
    C12 C13 C14 . . . 120.8(3) no
    C12 C13 H131 . . . 120.8 no
    C14 C13 H131 . . . 118.4 no
    C13 C14 C9 . . . 119.5(3) no
    C13 C14 H141 . . . 121.2 no
    C9 C14 H141 . . . 119.3 no
    C5 C15 O2 . . . 119.2(2) no
    C5 C15 N3 . . . 119.6(2) no
    O2 C15 N3 . . . 121.1(2) no
    C17 C16 N3 . . . 111.8(2) no
    C17 C16 H161 . . . 109.0 no
    N3 C16 H161 . . . 109.7 no
    C17 C16 H162 . . . 108.6 no
    N3 C16 H162 . . . 108.4 no
    H161 C16 H162 . . . 109.2 no
    C16 C17 H173 . . . 110.4 no
    C16 C17 H172 . . . 110.8 no
    H173 C17 H172 . . . 108.5 no
    C16 C17 H171 . . . 109.1 no
    H173 C17 H171 . . . 108.8 no
    H172 C17 H171 . . . 109.2 no
    C19 C18 C23 . . . 120.4(3) no
    C19 C18 N3 . . . 120.9(2) no
    C23 C18 N3 . . . 118.6(2) no
    C18 C19 C20 . . . 118.8(3) no
    C18 C19 H191 . . . 120.5 no
    C20 C19 H191 . . . 120.7 no
    C19 C20 C21 . . . 120.9(3) no
    C19 C20 H201 . . . 119.2 no
    C21 C20 H201 . . . 119.8 no
    C20 C21 C22 . . . 119.3(3) no
    C20 C21 H211 . . . 120.4 no
    C22 C21 H211 . . . 120.4 no
    C21 C22 C23 . . . 120.5(3) no
    C21 C22 H221 . . . 119.6 no
    C23 C22 H221 . . . 119.9 no
    C22 C23 C18 . . . 120.0(3) no
    C22 C23 H231 . . . 120.1 no
    C18 C23 H231 . . . 119.9 no
    C16 N3 C18 . . . 117.2(2) no
    C16 N3 C15 . . . 118.9(2) no
    C18 N3 C15 . . . 123.4(2) no
    C5 N1 C1 . . . 117.1(2) no
    C7 N2 C9 . . . 118.0(2) no
    C7 N2 C6 . . . 118.2(2) no
    C9 N2 C6 . . . 123.5(2) no
    C25 C24 C29 . . . 119.5(2) no
    C25 C24 N4 . . . 123.2(2) no
    C29 C24 N4 . . . 117.1(2) no
    C24 C25 C26 . . . 118.5(3) no
    C24 C25 H251 . . . 120.9 no
    C26 C25 H251 . . . 120.6 no
    C25 C26 C27 . . . 119.3(3) no
    C25 C26 H261 . . . 120.3 no
    C27 C26 H261 . . . 120.5 no
    C26 C27 C28 . . . 118.8(3) no
    C26 C27 H271 . . . 120.0 no
    C28 C27 H271 . . . 121.2 no
    C27 C28 C38 . . . 122.1(2) no
    C27 C28 N4 . . . 123.1(2) no
    C38 C28 N4 . . . 114.5(2) no
    C24 C29 O3 . . . 118.3(2) no
    C24 C29 N5 . . . 118.8(2) no
    O3 C29 N5 . . . 122.8(2) no
    C31 C30 N5 . . . 111.6(2) no
    C31 C30 H301 . . . 108.9 no
    N5 C30 H301 . . . 109.0 no
    C31 C30 H302 . . . 110.6 no
    N5 C30 H302 . . . 109.1 no
    H301 C30 H302 . . . 107.6 no
    C30 C31 H311 . . . 109.5 no
    C30 C31 H313 . . . 109.2 no
    H311 C31 H313 . . . 109.0 no
    C30 C31 H312 . . . 110.0 no
    H311 C31 H312 . . . 109.8 no
    H313 C31 H312 . . . 109.2 no
    C33 C32 C37 . . . 119.8(3) no
    C33 C32 N5 . . . 120.7(2) no
    C37 C32 N5 . . . 119.5(2) no
    C32 C33 C34 . . . 120.3(3) no
    C32 C33 H331 . . . 119.2 no
    C34 C33 H331 . . . 120.4 no
    C33 C34 C35 . . . 119.5(3) no
    C33 C34 H341 . . . 119.0 no
    C35 C34 H341 . . . 121.5 no
    C34 C35 C36 . . . 120.5(3) no
    C34 C35 H351 . . . 119.6 no
    C36 C35 H351 . . . 119.9 no
    C35 C36 C37 . . . 120.4(3) no
    C35 C36 H361 . . . 120.0 no
    C37 C36 H361 . . . 119.7 no
    C32 C37 C36 . . . 119.4(3) no
    C32 C37 H371 . . . 120.3 no
    C36 C37 H371 . . . 120.2 no
    C28 C38 O4 . . . 119.6(2) no
    C28 C38 N6 . . . 118.8(2) no
    O4 C38 N6 . . . 121.5(2) no
    C40 C39 N6 . . . 112.8(2) no
    C40 C39 H391 . . . 111.7 no
    N6 C39 H391 . . . 108.6 no
    C40 C39 H392 . . . 110.7 no
    N6 C39 H392 . . . 107.7 no
    H391 C39 H392 . . . 105.0 no
    C39 C40 H403 . . . 109.2 no
    C39 C40 H402 . . . 109.3 no
    H403 C40 H402 . . . 109.6 no
    C39 C40 H401 . . . 109.3 no
    H403 C40 H401 . . . 110.3 no
    H402 C40 H401 . . . 109.2 no
    C42 C41 C46 . . . 119.9(3) no
    C42 C41 N6 . . . 119.7(2) no
    C46 C41 N6 . . . 120.3(2) no
    C41 C42 C43 . . . 120.6(3) no
    C41 C42 H421 . . . 119.2 no
    C43 C42 H421 . . . 120.3 no
    C42 C43 C44 . . . 119.7(3) no
    C42 C43 H431 . . . 121.1 no
    C44 C43 H431 . . . 119.2 no
    C43 C44 C45 . . . 119.9(3) no
    C43 C44 H441 . . . 119.9 no
    C45 C44 H441 . . . 120.3 no
    C44 C45 C46 . . . 120.6(3) no
    C44 C45 H451 . . . 119.8 no
    C46 C45 H451 . . . 119.6 no
    C45 C46 C41 . . . 119.4(3) no
    C45 C46 H461 . . . 120.5 no
    C41 C46 H461 . . . 120.2 no
    C28 N4 C24 . . . 117.1(2) no
    C30 N5 C32 . . . 117.3(2) no
    C30 N5 C29 . . . 118.7(2) no
    C32 N5 C29 . . . 123.1(2) no
    C39 N6 C41 . . . 117.7(2) no
    C39 N6 C38 . . . 118.1(2) no
    C41 N6 C38 . . . 124.1(2) no
loop_
    _geom_torsion_atom_site_label_1
    _geom_torsion_atom_site_label_2
    _geom_torsion_atom_site_label_3
    _geom_torsion_atom_site_label_4
    _geom_torsion
    _geom_torsion_publ_flag
    C2 C1 N1 C5 -2.0(4) no
    C6 C1 N1 C5 -176.5(2) no
    N1 C1 C2 C3 2.5(4) no
    C6 C1 C2 C3 177.1(2) no
    N1 C1 C6 O1 134.1(3) no
    N1 C1 C6 N2 -44.9(3) no
    C2 C1 C6 O1 -40.8(4) no
    C2 C1 C6 N2 140.3(3) no
    C1 C2 C3 C4 -0.5(4) no
    C2 C3 C4 C5 -1.8(4) no
    C3 C4 C5 N1 2.4(4) no
    C3 C4 C5 C15 -169.7(2) no
    C4 C5 N1 C1 -0.5(4) no
    C15 C5 N1 C1 172.2(2) no
    N1 C5 C15 O2 -46.8(3) no
    N1 C5 C15 N3 136.0(2) no
    C4 C5 C15 O2 125.9(3) no
    C4 C5 C15 N3 -51.2(3) no
    O1 C6 N2 C7 -4.1(4) no
    O1 C6 N2 C9 169.7(2) no
    C1 C6 N2 C7 174.8(2) no
    C1 C6 N2 C9 -11.4(4) no
    C8 C7 N2 C6 96.7(3) no
    C8 C7 N2 C9 -77.4(3) no
    C10 C9 N2 C6 130.0(3) no
    C10 C9 N2 C7 -56.2(3) no
    C14 C9 N2 C6 -51.7(4) no
    C14 C9 N2 C7 122.1(3) no
    N2 C9 C10 C11 -178.6(2) no
    C14 C9 C10 C11 3.1(4) no
    N2 C9 C14 C13 178.3(2) no
    C10 C9 C14 C13 -3.4(4) no
    C9 C10 C11 C12 -0.5(4) no
    C10 C11 C12 C13 -1.6(4) no
    C11 C12 C13 C14 1.3(4) no
    C12 C13 C14 C9 1.2(4) no
    O2 C15 N3 C16 0.6(4) no
    O2 C15 N3 C18 172.3(2) no
    C5 C15 N3 C16 177.8(2) no
    C5 C15 N3 C18 -10.6(4) no
    C17 C16 N3 C15 86.6(3) no
    C17 C16 N3 C18 -85.7(3) no
    C19 C18 N3 C15 -60.3(3) no
    C19 C18 N3 C16 111.5(3) no
    C23 C18 N3 C15 122.4(3) no
    C23 C18 N3 C16 -65.8(3) no
    N3 C18 C19 C20 -178.3(3) no
    C23 C18 C19 C20 -1.0(4) no
    N3 C18 C23 C22 177.7(3) no
    C19 C18 C23 C22 0.4(4) no
    C18 C19 C20 C21 1.2(5) no
    C19 C20 C21 C22 -0.7(5) no
    C20 C21 C22 C23 0.0(5) no
    C21 C22 C23 C18 0.2(5) no
    N1 C1 C2 H21 -178 no
    C6 C1 C2 H21 -4 no
    C1 C2 C3 H31 179 no
    H21 C2 C3 C4 -180 no
    H21 C2 C3 H31 0 no
    C2 C3 C4 H41 -179 no
    H31 C3 C4 C5 179 no
    H31 C3 C4 H41 1 no
    H41 C4 C5 N1 180 no
    H41 C4 C5 C15 8 no
    H71 C7 N2 C6 -145 no
    H71 C7 N2 C9 41 no
    H72 C7 N2 C6 -24 no
    H72 C7 N2 C9 161 no
    N2 C7 C8 H81 -62 no
    N2 C7 C8 H82 57 no
    N2 C7 C8 H83 176 no
    H71 C7 C8 H81 180 no
    H71 C7 C8 H82 -62 no
    H71 C7 C8 H83 58 no
    H72 C7 C8 H81 58 no
    H72 C7 C8 H82 177 no
    H72 C7 C8 H83 -64 no
    N2 C9 C10 H101 0 no
    C14 C9 C10 H101 -179 no
    N2 C9 C14 H141 -1 no
    C10 C9 C14 H141 177 no
    C9 C10 C11 H111 178 no
    H101 C10 C11 C12 -179 no
    H101 C10 C11 H111 -1 no
    C10 C11 C12 H121 180 no
    H111 C11 C12 C13 -180 no
    H111 C11 C12 H121 2 no
    C11 C12 C13 H131 -178 no
    H121 C12 C13 C14 180 no
    H121 C12 C13 H131 1 no
    C12 C13 C14 H141 -179 no
    H131 C13 C14 C9 -179 no
    H131 C13 C14 H141 0 no
    H161 C16 N3 C15 -35 no
    H161 C16 N3 C18 153 no
    H162 C16 N3 C15 -154 no
    H162 C16 N3 C18 34 no
    N3 C16 C17 H171 55 no
    N3 C16 C17 H172 -65 no
    N3 C16 C17 H173 174 no
    H161 C16 C17 H171 176 no
    H161 C16 C17 H172 56 no
    H161 C16 C17 H173 -64 no
    H162 C16 C17 H171 -65 no
    H162 C16 C17 H172 175 no
    H162 C16 C17 H173 55 no
    N3 C18 C19 H191 2 no
    C23 C18 C19 H191 179 no
    N3 C18 C23 H231 -1 no
    C19 C18 C23 H231 -179 no
    C18 C19 C20 H201 -178 no
    H191 C19 C20 C21 -179 no
    H191 C19 C20 H201 2 no
    C19 C20 C21 H211 179 no
    H201 C20 C21 C22 178 no
    H201 C20 C21 H211 -2 no
    C20 C21 C22 H221 179 no
    H211 C21 C22 C23 -180 no
    H211 C21 C22 H221 -1 no
    C21 C22 C23 H231 179 no
    H221 C22 C23 C18 -179 no
    H221 C22 C23 H231 0 no
    C25 C24 N4 C28 2.0(4) no
    C29 C24 N4 C28 176.6(2) no
    N4 C24 C25 C26 -1.8(4) no
    C29 C24 C25 C26 -176.3(2) no
    N4 C24 C29 O3 -132.6(3) no
    N4 C24 C29 N5 43.5(3) no
    C25 C24 C29 O3 42.3(4) no
    C25 C24 C29 N5 -141.7(3) no
    C24 C25 C26 C27 0.4(4) no
    C25 C26 C27 C28 0.7(4) no
    C26 C27 C28 N4 -0.5(4) no
    C26 C27 C28 C38 173.4(2) no
    C27 C28 N4 C24 -0.8(4) no
    C38 C28 N4 C24 -175.2(2) no
    N4 C28 C38 O4 51.2(3) no
    N4 C28 C38 N6 -131.1(2) no
    C27 C28 C38 O4 -123.2(3) no
    C27 C28 C38 N6 54.5(3) no
    O3 C29 N5 C30 3.4(4) no
    O3 C29 N5 C32 -165.3(3) no
    C24 C29 N5 C30 -172.4(2) no
    C24 C29 N5 C32 18.9(4) no
    C31 C30 N5 C29 -90.4(3) no
    C31 C30 N5 C32 78.9(3) no
    C33 C32 N5 C29 53.8(4) no
    C33 C32 N5 C30 -115.1(3) no
    C37 C32 N5 C29 -128.1(3) no
    C37 C32 N5 C30 63.1(3) no
    N5 C32 C33 C34 -179.0(2) no
    C37 C32 C33 C34 2.8(4) no
    N5 C32 C37 C36 178.4(2) no
    C33 C32 C37 C36 -3.4(4) no
    C32 C33 C34 C35 -0.3(4) no
    C33 C34 C35 C36 -1.7(4) no
    C34 C35 C36 C37 1.0(5) no
    C35 C36 C37 C32 1.6(4) no
    O4 C38 N6 C39 4.1(4) no
    O4 C38 N6 C41 -171.5(2) no
    C28 C38 N6 C39 -173.7(2) no
    C28 C38 N6 C41 10.7(4) no
    C40 C39 N6 C38 79.6(3) no
    C40 C39 N6 C41 -104.5(3) no
    C42 C41 N6 C38 -130.0(3) no
    C42 C41 N6 C39 54.3(3) no
    C46 C41 N6 C38 54.1(3) no
    C46 C41 N6 C39 -121.5(3) no
    N6 C41 C42 C43 -176.7(3) no
    C46 C41 C42 C43 -0.8(4) no
    N6 C41 C46 C45 177.9(3) no
    C42 C41 C46 C45 2.1(4) no
    C41 C42 C43 C44 -0.6(5) no
    C42 C43 C44 C45 0.7(5) no
    C43 C44 C45 C46 0.6(5) no
    C44 C45 C46 C41 -2.0(5) no
    N4 C24 C25 H251 178 no
    C29 C24 C25 H251 3 no
    C24 C25 C26 H261 -179 no
    H251 C25 C26 C27 -179 no
    H251 C25 C26 H261 1 no
    C25 C26 C27 H271 -180 no
    H261 C26 C27 C28 -179 no
    H261 C26 C27 H271 0 no
    H271 C27 C28 N4 180 no
    H271 C27 C28 C38 -6 no
    H301 C30 N5 C29 149 no
    H301 C30 N5 C32 -41 no
    H302 C30 N5 C29 32 no
    H302 C30 N5 C32 -159 no
    N5 C30 C31 H311 179 no
    N5 C30 C31 H312 58 no
    N5 C30 C31 H313 -62 no
    H301 C30 C31 H311 -61 no
    H301 C30 C31 H312 178 no
    H301 C30 C31 H313 59 no
    H302 C30 C31 H311 57 no
    H302 C30 C31 H312 -63 no
    H302 C30 C31 H313 177 no
    N5 C32 C33 H331 0 no
    C37 C32 C33 H331 -178 no
    N5 C32 C37 H371 -1 no
    C33 C32 C37 H371 178 no
    C32 C33 C34 H341 -179 no
    H331 C33 C34 C35 -179 no
    H331 C33 C34 H341 2 no
    C33 C34 C35 H351 -180 no
    H341 C34 C35 C36 178 no
    H341 C34 C35 H351 -1 no
    C34 C35 C36 H361 -178 no
    H351 C35 C36 C37 179 no
    H351 C35 C36 H361 0 no
    C35 C36 C37 H371 -179 no
    H361 C36 C37 C32 -179 no
    H361 C36 C37 H371 0 no
    H391 C39 N6 C38 -45 no
    H391 C39 N6 C41 131 no
    H392 C39 N6 C38 -158 no
    H392 C39 N6 C41 18 no
    N6 C39 C40 H401 52 no
    N6 C39 C40 H402 -67 no
    N6 C39 C40 H403 173 no
    H391 C39 C40 H401 175 no
    H391 C39 C40 H402 55 no
    H391 C39 C40 H403 -65 no
    H392 C39 C40 H401 -69 no
    H392 C39 C40 H402 172 no
    H392 C39 C40 H403 52 no
    N6 C41 C42 H421 4 no
    C46 C41 C42 H421 180 no
    N6 C41 C46 H461 -2 no
    C42 C41 C46 H461 -178 no
    C41 C42 C43 H431 177 no
    H421 C42 C43 C44 179 no
    H421 C42 C43 H431 -4 no
    C42 C43 C44 H441 -179 no
    H431 C43 C44 C45 -177 no
    H431 C43 C44 H441 3 no
    C43 C44 C45 H451 -179 no
    H441 C44 C45 C46 -180 no
    H441 C44 C45 H451 0 no
    C44 C45 C46 H461 178 no
    H451 C45 C46 C41 178 no
    H451 C45 C46 H461 -2 no
loop_
    _geom_hbond_atom_site_label_D
    _geom_hbond_atom_site_label_H
    _geom_hbond_atom_site_label_A
    _geom_hbond_site_symmetry_D
    _geom_hbond_site_symmetry_H
    _geom_hbond_site_symmetry_A
    _geom_hbond_distance_DH
    _geom_hbond_distance_HA
    _geom_hbond_distance_DA
    _geom_hbond_angle_DHA
    _geom_hbond_publ_flag
    C34 H341 O1 . . 2_666 0.944 2.419 3.319(4) 159.24 yes
    C42 H421 O2 . . 2_667 0.936 2.430 3.271(4) 149.57 yes
    C7 H71 O2 . . 2_667 0.987 2.403 3.208(4) 138.29 yes
    C43 H431 O3 . . 1_655 0.950 2.662 3.443(4) 139.78 yes
    C30 H301 O4 . . 2_576 0.992 2.361 3.237(4) 146.77 yes
    C23 H231 O4 . . 2_567 0.938 2.595 3.125(3) 116.21 yes
