# Supplementary material for: N,N′-Diethyl-N,N′-diphenyl­pyridine-2,6-dicarboxamide
Source: Acta Crystallogr Sect E Struct Rep Online. 2012 Mar 17;68(Pt 4):o1099–100. doi: 10.1107/S1600536812009026 (PMC3344051; doi:10.1107/S1600536812009026)
Supplement: Supplementary file 3 [file e-68-o1099-Isup3.hkl]

data_I
#  RED2_NOABS in P-1                       
_audit_creation_date        "12-02-08"
_audit_creation_method      CRYSTALS 

_cell_length_a                    12.1879(17)
_cell_angle_alpha                 83.971(10)
_cell_length_b                    12.2371(15)
_cell_angle_beta                  86.919(11)
_cell_length_c                    13.6798(17)
_cell_angle_gamma                 87.744(10)
loop_
 _symmetry_equiv_pos_as_xyz
 'x,y,z'
 '-x,-y,-z'

# NOTE Fc on scale of Fo,      4.40038
# Status flags: 
#    o - used in refinement 
#    < - excluded by I/sigmaI cutoff 
#    l - excluded at low resolution  
#    h - excluded at high resolution  
#    x - excluded for another reason  

loop_
_refln_index_h
_refln_index_k
_refln_index_l
_refln_F_meas
_refln_F_calc
_refln_F_sigma
_refln_observed_status
_refln_refinement_weight
   2   0   0      133.59      139.28        1.78 o   0.2218E-01
   3   0   0       44.32       43.81        2.46 o   0.2178E+00
   4   0   0      118.96      115.33        2.66 o   0.3642E-01
   5   0   0       -3.35        0.65       15.86 <   0.0000E+00
   6   0   0      234.41      223.65        2.93 o   0.7219E-02
   7   0   0       23.28       21.47        5.56 o   0.8362E-01
   8   0   0       84.36       83.60        3.08 o   0.8473E-01
   9   0   0       11.47       14.22        8.39 <   0.0000E+00
  10   0   0       14.92        0.52        7.11 <   0.0000E+00
  11   0   0       18.89       12.72        6.58 <   0.0000E+00
  12   0   0       22.10       18.81        4.18 o   0.6277E-01
  13   0   0       49.01       51.89        3.15 o   0.1840E+00
  14   0   0       21.35       23.03        3.33 o   0.9598E-01
  15   0   0       26.95        5.98        5.46 o   0.7681E-02
 -15   1   0       18.32       14.49        5.60 <   0.0000E+00
 -14   1   0       12.82        9.20        6.24 <   0.0000E+00
 -13   1   0       19.49       22.63        4.92 o   0.8937E-01
 -12   1   0       34.21       37.11        3.02 o   0.1847E+00
 -11   1   0       -4.59        3.14       18.52 <   0.0000E+00
 -10   1   0       -0.70        2.02      196.24 <   0.0000E+00
  -9   1   0       45.42       45.31        2.73 o   0.2179E+00
  -8   1   0       77.05       73.64        3.61 o   0.1059E+00
  -7   1   0      118.59      114.86        4.14 o   0.3674E-01
  -6   1   0       15.49       12.88        6.83 <   0.0000E+00
  -5   1   0       19.26       20.88        4.14 o   0.7937E-01
  -4   1   0      220.16      224.46        2.59 o   0.7466E-02
  -3   1   0       83.96       90.36        2.22 o   0.5927E-01
  -2   1   0       25.80       31.29        3.32 o   0.1235E+00
  -1   1   0       89.97       93.32        1.55 o   0.6197E-01
   1   1   0       89.78       94.67        1.10 o   0.5714E-01
   2   1   0       27.44       27.77        1.38 o   0.1379E+00
   3   1   0      182.74      186.78        1.76 o   0.1127E-01
   4   1   0      149.34      153.13        2.07 o   0.1803E-01
   5   1   0       57.73       60.61        2.27 o   0.1542E+00
   6   1   0       -9.37        6.76        5.81 <   0.0000E+00
   7   1   0       57.37       61.98        2.80 o   0.1309E+00
   8   1   0      103.13       99.19        3.54 o   0.5264E-01
   9   1   0       15.73       14.14        5.71 <   0.0000E+00
  10   1   0       62.95       62.44        2.50 o   0.1583E+00
  11   1   0       50.53       51.16        3.50 o   0.2042E+00
  12   1   0        3.47       19.55       32.75 <   0.0000E+00
  13   1   0       -1.80        1.42       45.89 <   0.0000E+00
  14   1   0       11.47        7.67        6.61 <   0.0000E+00
  15   1   0       23.61       24.22        5.11 o   0.1072E+00
 -14   2   0       32.78       33.21        3.82 o   0.1807E+00
 -13   2   0       12.52       10.39        5.93 <   0.0000E+00
 -12   2   0       59.00       60.39        2.74 o   0.1648E+00
 -11   2   0       -3.65        0.34       20.58 <   0.0000E+00
 -10   2   0       -0.95        7.36      174.31 <   0.0000E+00
  -9   2   0       69.28       69.46        2.17 o   0.1296E+00
  -8   2   0       25.97       19.33        5.60 o   0.5770E-01
  -7   2   0       23.56       20.67        4.66 o   0.7580E-01
  -6   2   0       66.85       68.78        4.42 o   0.1285E+00
  -5   2   0       33.76       33.73        4.09 o   0.1845E+00
  -4   2   0       12.55       16.96        7.41 <   0.0000E+00
  -3   2   0      246.53      250.79        2.69 o   0.5891E-02
  -2   2   0      337.14      353.56        1.99 o   0.2849E-02
  -1   2   0      124.16      122.06        1.42 o   0.3210E-01
   0   2   0      526.50      558.28        2.02 o   0.1232E-02
   1   2   0       37.97       34.34        1.82 o   0.1636E+00
   2   2   0      274.26      288.57        1.51 o   0.4212E-02
   3   2   0      193.64      199.01        1.69 o   0.9687E-02
   4   2   0      101.15      101.77        1.85 o   0.5167E-01
   5   2   0      133.30      134.23        2.06 o   0.2537E-01
   6   2   0       38.25       36.58        2.43 o   0.1948E+00
   7   2   0      132.96      126.97        2.62 o   0.2758E-01
   8   2   0      120.93      117.42        3.67 o   0.3488E-01
   9   2   0       49.59       51.95        3.14 o   0.1905E+00
  10   2   0       26.44       27.40        4.57 o   0.1339E+00
  11   2   0       68.39       67.38        3.89 o   0.1367E+00
  12   2   0       66.84       65.77        3.81 o   0.1431E+00
  13   2   0       40.52       42.28        4.19 o   0.2097E+00
  14   2   0       26.97       30.30        3.78 o   0.1441E+00
  15   2   0       14.39       11.56        6.26 <   0.0000E+00
 -14   3   0       37.55       37.18        3.60 o   0.2035E+00
 -13   3   0       56.93       47.62        4.21 o   0.4974E-01
 -12   3   0       27.72       22.62        3.19 o   0.8184E-01
 -11   3   0        8.01        6.92        8.56 <   0.0000E+00
 -10   3   0       24.46       27.58        2.97 o   0.1266E+00
  -9   3   0        8.36        1.37        7.15 <   0.0000E+00
  -8   3   0       21.52       20.04        6.06 <   0.0000E+00
  -7   3   0       44.82       46.33        3.35 o   0.2109E+00
  -6   3   0       23.73       25.92        4.81 o   0.1181E+00
  -5   3   0      336.37      320.00        3.27 o   0.3420E-02
  -4   3   0       19.88       26.92        3.86 o   0.8798E-01
  -3   3   0       62.48       67.81        2.66 o   0.1081E+00
  -2   3   0       80.32       85.94        2.23 o   0.6858E-01
  -1   3   0       90.94       92.08        1.82 o   0.6646E-01
   0   3   0      281.82      290.93        2.17 o   0.4274E-02
   1   3   0      333.77      345.33        2.08 o   0.3045E-02
   2   3   0      241.28      255.05        1.73 o   0.5380E-02
   3   3   0      233.88      235.95        1.92 o   0.6738E-02
   4   3   0       -3.93        9.56       13.35 <   0.0000E+00
   5   3   0      170.84      161.10        2.29 o   0.1482E-01
   6   3   0       66.80       69.05        2.25 o   0.1263E+00
   7   3   0      123.01      118.50        2.72 o   0.3355E-01
   8   3   0       32.74       31.82        3.82 o   0.1698E+00
   9   3   0        9.63        2.07        8.02 <   0.0000E+00
  10   3   0       -2.45        3.10       33.70 <   0.0000E+00
  11   3   0       70.40       60.83        4.11 o   0.5580E-01
  12   3   0        4.82        9.16       31.17 <   0.0000E+00
  13   3   0       32.05       37.36        3.79 o   0.1441E+00
  14   3   0       -5.64        3.67        9.92 <   0.0000E+00
  15   3   0      -15.75        2.48        6.29 <   0.0000E+00
 -14   4   0      -10.65       11.84       12.52 <   0.0000E+00
 -13   4   0        9.79        7.80        8.51 <   0.0000E+00
 -12   4   0       34.67       36.45        4.09 o   0.1935E+00
 -11   4   0       46.73       47.03        3.29 o   0.2155E+00
 -10   4   0       30.37       35.05        3.10 o   0.1503E+00
  -9   4   0       13.37       16.37        5.56 <   0.0000E+00
  -8   4   0       19.58       17.46        5.98 <   0.0000E+00
  -7   4   0      113.30      111.76        3.53 o   0.4038E-01
  -6   4   0       44.45       41.01        4.18 o   0.1866E+00
  -5   4   0        7.71       18.60       10.52 <   0.0000E+00
  -4   4   0        9.64       18.28        6.42 <   0.0000E+00
  -3   4   0      227.98      225.17        2.45 o   0.7449E-02
  -2   4   0       79.13       82.40        1.99 o   0.8354E-01
  -1   4   0      364.99      371.38        2.05 o   0.2700E-02
   0   4   0       13.52        8.83        4.70 <   0.0000E+00
   1   4   0      430.80      443.48        2.18 o   0.1935E-02
   2   4   0      146.70      150.43        1.74 o   0.1884E-01
   3   4   0       85.89       87.16        2.18 o   0.7606E-01
   4   4   0        9.92       10.31        5.74 <   0.0000E+00
   5   4   0      201.35      193.43        2.02 o   0.1013E-01
   6   4   0       58.97       56.51        2.38 o   0.1734E+00
   7   4   0       46.30       48.81        2.86 o   0.1967E+00
   8   4   0       57.42       53.39        4.10 o   0.1638E+00
   9   4   0       25.58       32.11        3.79 o   0.1096E+00
  10   4   0       -3.68       13.42       28.50 <   0.0000E+00
  11   4   0       66.35       69.03        3.08 o   0.1246E+00
  12   4   0        4.03       14.51       23.70 <   0.0000E+00
  13   4   0       45.89       45.23        3.47 o   0.2168E+00
  14   4   0       14.23       21.21        5.36 <   0.0000E+00
 -14   5   0       -5.83        2.59       16.73 <   0.0000E+00
 -13   5   0       26.74       20.49        8.02 <   0.0000E+00
 -12   5   0       18.83        7.16        6.79 <   0.0000E+00
 -11   5   0       18.16       16.84        5.99 <   0.0000E+00
 -10   5   0       28.63       23.02        5.79 o   0.8139E-01
  -9   5   0       15.21        8.77        6.80 <   0.0000E+00
  -8   5   0       32.46       28.07        3.43 o   0.1203E+00
  -7   5   0       87.70       81.77        3.71 o   0.7461E-01
  -6   5   0       61.52       63.14        3.10 o   0.1521E+00
  -5   5   0       12.47       15.57        6.13 <   0.0000E+00
  -4   5   0      -10.98        3.83        5.91 <   0.0000E+00
  -3   5   0       12.47       15.34        4.68 <   0.0000E+00
  -2   5   0       76.82       79.84        2.14 o   0.9034E-01
  -1   5   0       57.41       57.59        2.51 o   0.1798E+00
   0   5   0       85.04       86.42        2.61 o   0.7769E-01
   1   5   0      275.99      272.82        2.49 o   0.4958E-02
   2   5   0      122.85      127.73        2.71 o   0.2771E-01
   3   5   0       48.63       49.80        2.35 o   0.2059E+00
   4   5   0       31.14       34.01        2.96 o   0.1709E+00
   5   5   0      113.68      111.55        2.44 o   0.4039E-01
   6   5   0      105.79      106.15        2.61 o   0.4635E-01
   7   5   0       13.44       13.55       10.17 <   0.0000E+00
   8   5   0      -15.30       11.23        6.61 <   0.0000E+00
   9   5   0        7.97        4.48       12.09 <   0.0000E+00
  10   5   0      -12.23       17.15       10.51 <   0.0000E+00
  11   5   0       28.49       32.62        3.67 o   0.1486E+00
  12   5   0       29.86       30.32        3.18 o   0.1590E+00
  13   5   0       16.25       19.57        4.49 <   0.0000E+00
  14   5   0        4.16        3.52       18.22 <   0.0000E+00
 -13   6   0      -10.24        2.68       11.86 <   0.0000E+00
 -12   6   0       14.24       20.37        6.83 <   0.0000E+00
 -11   6   0       38.72       39.24        3.82 o   0.2109E+00
 -10   6   0       25.36       26.86        4.35 o   0.1281E+00
  -9   6   0      101.12       95.21        3.46 o   0.5423E-01
  -8   6   0       78.62       77.98        2.71 o   0.1001E+00
  -7   6   0       77.61       73.82        2.56 o   0.1036E+00
  -6   6   0       38.49       40.71        3.04 o   0.2029E+00
  -5   6   0       62.61       62.09        2.79 o   0.1598E+00
  -4   6   0       22.00       24.37        3.96 o   0.1050E+00
  -3   6   0       39.78       42.32        2.88 o   0.2013E+00
  -2   6   0       40.86       41.70        2.50 o   0.2152E+00
  -1   6   0       65.77       65.62        2.57 o   0.1449E+00
   0   6   0      114.98      114.56        2.85 o   0.3809E-01
   1   6   0      239.24      231.65        2.61 o   0.6868E-02
   2   6   0       46.91       48.01        2.68 o   0.2108E+00
   3   6   0       86.43       90.34        2.88 o   0.6588E-01
   4   6   0       59.46       62.85        2.73 o   0.1415E+00
   5   6   0      105.79      106.18        2.70 o   0.4631E-01
   6   6   0       93.22       89.35        2.89 o   0.6780E-01
   7   6   0       31.70       34.35        4.26 o   0.1750E+00
   8   6   0       45.31       46.04        4.36 o   0.2158E+00
   9   6   0       45.98       45.75        2.98 o   0.2174E+00
  10   6   0       29.84       34.93        3.09 o   0.1429E+00
  11   6   0       72.08       69.23        2.69 o   0.1228E+00
  12   6   0       -4.01        9.73       17.51 <   0.0000E+00
  13   6   0       11.58       13.42        5.13 <   0.0000E+00
  14   6   0       20.42       24.56        3.25 o   0.9902E-01
 -13   7   0       27.14       27.00        4.74 o   0.1313E+00
 -12   7   0       53.56       54.75        3.38 o   0.1891E+00
 -11   7   0       19.65       15.57        5.30 <   0.0000E+00
 -10   7   0       20.64        1.55        5.94 <   0.0000E+00
  -9   7   0        5.42        9.39       21.05 <   0.0000E+00
  -8   7   0       13.32        1.09        6.91 <   0.0000E+00
  -7   7   0        6.08       16.11       15.27 <   0.0000E+00
  -6   7   0       36.49       31.54        3.22 o   0.1327E+00
  -5   7   0      105.89      100.71        3.76 o   0.4899E-01
  -4   7   0       38.52       41.42        4.20 o   0.1954E+00
  -3   7   0       21.04       21.03        4.07 o   0.8154E-01
  -2   7   0      117.88      113.67        2.15 o   0.3740E-01
  -1   7   0      121.38      120.60        2.15 o   0.3334E-01
   0   7   0      219.71      209.10        1.95 o   0.8327E-02
   1   7   0       35.82       34.84        2.53 o   0.1897E+00
   2   7   0      131.16      129.06        2.31 o   0.2788E-01
   3   7   0       90.54       90.84        2.12 o   0.6910E-01
   4   7   0      115.27      118.93        2.70 o   0.3370E-01
   5   7   0       81.31       80.58        3.32 o   0.9256E-01
   6   7   0       12.18       11.85        7.66 <   0.0000E+00
   7   7   0       74.36       73.47        3.61 o   0.1143E+00
   8   7   0      124.72      114.14        4.30 o   0.2981E-01
   9   7   0       35.04       35.71        3.60 o   0.1956E+00
  10   7   0       -7.67        4.32       12.67 <   0.0000E+00
  11   7   0       -7.67        4.37       12.66 <   0.0000E+00
  12   7   0        9.49       14.96        6.73 <   0.0000E+00
  13   7   0       18.30       17.87        4.11 o   0.5894E-01
 -12   8   0       12.57       13.85        8.06 <   0.0000E+00
 -11   8   0       13.38       11.16       10.29 <   0.0000E+00
 -10   8   0        8.87       14.33        7.67 <   0.0000E+00
  -9   8   0       36.23       31.56        4.01 o   0.1362E+00
  -8   8   0       51.76       49.55        3.27 o   0.1982E+00
  -7   8   0       13.40       19.13        5.86 <   0.0000E+00
  -6   8   0       65.52       66.57        2.70 o   0.1399E+00
  -5   8   0       40.26       39.85        2.69 o   0.2130E+00
  -4   8   0       37.29       37.61        2.96 o   0.2054E+00
  -3   8   0       29.17       25.28        3.35 o   0.1056E+00
  -2   8   0       16.51       17.15        4.18 o   0.5432E-01
  -1   8   0        5.52        4.39       10.33 <   0.0000E+00
   0   8   0       16.39       21.43        3.84 o   0.7479E-01
   1   8   0      -13.36        4.37        4.37 <   0.0000E+00
   2   8   0       10.73        9.37        7.64 <   0.0000E+00
   3   8   0       31.19       33.47        3.12 o   0.1733E+00
   4   8   0       29.95       32.69        4.35 o   0.1645E+00
   5   8   0       60.19       62.34        2.31 o   0.1527E+00
   6   8   0       60.76       65.85        2.65 o   0.1156E+00
   7   8   0       35.98       36.60        3.86 o   0.2002E+00
   8   8   0       -1.97        6.94       55.26 <   0.0000E+00
   9   8   0       57.38       57.37        2.78 o   0.1809E+00
  10   8   0       27.78       40.54        4.77 o   0.1728E-03
  11   8   0       -8.08        3.14        8.30 <   0.0000E+00
  12   8   0        9.74        2.19        5.42 <   0.0000E+00
  13   8   0        9.40        3.46        7.31 <   0.0000E+00
 -11   9   0       18.38       26.38        5.94 <   0.0000E+00
 -10   9   0       22.61       23.15        3.64 o   0.9828E-01
  -9   9   0       11.02        0.73        8.64 <   0.0000E+00
  -8   9   0       31.47       31.91        3.31 o   0.1714E+00
  -7   9   0       28.60       28.32        3.85 o   0.1427E+00
  -6   9   0       93.91       88.43        2.65 o   0.6508E-01
  -5   9   0       48.64       46.94        2.74 o   0.2084E+00
  -4   9   0       28.88       31.82        3.50 o   0.1573E+00
  -3   9   0       17.08       19.70        3.96 o   0.6957E-01
  -2   9   0       -3.49        2.02       15.87 <   0.0000E+00
  -1   9   0      -10.61        3.89        5.92 <   0.0000E+00
   0   9   0        5.56       13.15       10.45 <   0.0000E+00
   1   9   0        9.79        4.01        6.35 <   0.0000E+00
   2   9   0       53.07       49.69        2.83 o   0.1827E+00
   3   9   0       87.60       87.14        2.73 o   0.7663E-01
   4   9   0       34.37       35.02        3.26 o   0.1918E+00
   5   9   0       62.09       65.03        2.71 o   0.1371E+00
   6   9   0      125.06      118.41        2.64 o   0.3204E-01
   7   9   0      -13.81        8.93        6.43 <   0.0000E+00
   8   9   0       31.43       33.08        3.29 o   0.1753E+00
   9   9   0       39.04       38.39        2.54 o   0.2076E+00
  10   9   0        6.30       12.59       11.08 <   0.0000E+00
  11   9   0       -7.15        5.85        9.64 <   0.0000E+00
  12   9   0       -9.36        2.88        7.57 <   0.0000E+00
 -11  10   0      -20.85        5.72        5.26 <   0.0000E+00
 -10  10   0       12.85        7.56        4.67 <   0.0000E+00
  -9  10   0       29.68       30.87        3.14 o   0.1617E+00
  -8  10   0       12.52       12.06        5.45 <   0.0000E+00
  -7  10   0       15.68       12.90        4.99 <   0.0000E+00
  -6  10   0      104.98       91.35        2.83 o   0.2848E-01
  -5  10   0       15.19       18.22        5.30 <   0.0000E+00
  -4  10   0       10.94       16.14        7.10 <   0.0000E+00
  -3  10   0       10.01        8.68        7.94 <   0.0000E+00
  -2  10   0       22.48       24.06        3.35 o   0.1046E+00
  -1  10   0        8.58        3.96        7.45 <   0.0000E+00
   0  10   0       16.04       14.05        4.62 <   0.0000E+00
   1  10   0       17.64        1.61        4.60 <   0.0000E+00
   2  10   0       31.97       33.14        2.79 o   0.1781E+00
   3  10   0       26.26       17.51        4.13 o   0.4374E-01
   4  10   0       32.04       32.34        4.01 o   0.1748E+00
   5  10   0      214.92      197.91        2.83 o   0.8436E-02
   6  10   0      102.70       92.70        2.83 o   0.4394E-01
   7  10   0       13.09       16.23        5.71 <   0.0000E+00
   8  10   0       18.27       18.20        4.76 <   0.0000E+00
   9  10   0       37.60       39.95        3.09 o   0.1999E+00
  10  10   0        8.17       17.68        8.18 <   0.0000E+00
  11  10   0       19.14       25.98        3.81 o   0.8656E-01
  12  10   0      -11.66       18.79        5.62 <   0.0000E+00
 -10  11   0       -9.90        1.63        7.45 <   0.0000E+00
  -9  11   0       11.56        1.08        3.75 <   0.0000E+00
  -8  11   0       25.76       28.31        2.80 o   0.1354E+00
  -7  11   0       75.57       72.38        2.57 o   0.1108E+00
  -6  11   0       33.09       36.35        2.70 o   0.1772E+00
  -5  11   0       45.36       44.56        2.68 o   0.2167E+00
  -4  11   0       26.51       25.56        2.73 o   0.1183E+00
  -3  11   0       24.44       29.66        3.05 o   0.1202E+00
  -2  11   0       11.83        5.02        5.94 <   0.0000E+00
  -1  11   0       17.63       17.82        3.79 o   0.5863E-01
   0  11   0       19.16       26.55        3.72 o   0.8321E-01
   1  11   0       50.07       51.61        2.80 o   0.1982E+00
   2  11   0       49.00       51.37        2.89 o   0.1918E+00
   3  11   0       59.00       56.90        2.65 o   0.1748E+00
   4  11   0       81.60       76.17        2.58 o   0.8829E-01
   5  11   0       58.48       56.09        2.58 o   0.1754E+00
   6  11   0       68.23       69.23        2.91 o   0.1296E+00
   7  11   0       44.94       44.73        3.26 o   0.2182E+00
   8  11   0      -12.99       12.64        7.37 <   0.0000E+00
   9  11   0       29.57       26.66        3.86 o   0.1208E+00
  10  11   0       22.89       23.33        2.72 o   0.9974E-01
  11  11   0        6.45       13.43        8.64 <   0.0000E+00
  -8  12   0       13.53        7.67        3.35 o   0.1340E-01
  -7  12   0       25.86       31.07        2.42 o   0.1269E+00
  -6  12   0       -5.24        5.02       10.83 <   0.0000E+00
  -5  12   0       24.12       28.59        2.77 o   0.1227E+00
  -4  12   0       10.41        8.05        7.16 <   0.0000E+00
  -3  12   0       57.07       58.92        2.51 o   0.1683E+00
  -2  12   0        9.07       15.26        8.36 <   0.0000E+00
  -1  12   0       22.90       25.14        3.59 o   0.1116E+00
   0  12   0       24.86       21.48        3.09 o   0.8029E-01
   1  12   0       46.12       48.57        2.53 o   0.1981E+00
   2  12   0        6.26        6.25       10.36 <   0.0000E+00
   3  12   0       -7.54        0.38       11.80 <   0.0000E+00
   4  12   0       15.31       17.46        4.35 <   0.0000E+00
   5  12   0       35.99       34.57        3.11 o   0.1858E+00
   6  12   0       -7.38        8.94        9.96 <   0.0000E+00
   7  12   0       45.92       42.01        2.55 o   0.1788E+00
   8  12   0       27.92       30.41        2.70 o   0.1514E+00
   9  12   0       11.91        8.99        3.88 <   0.0000E+00
  10  12   0        4.27        6.01       23.07 <   0.0000E+00
  -7  13   0       11.85       15.75        5.76 <   0.0000E+00
  -6  13   0       17.03       22.07        2.79 o   0.7863E-01
  -5  13   0        2.15        2.21       24.76 <   0.0000E+00
  -4  13   0       16.53       16.79        3.34 o   0.5200E-01
  -3  13   0       11.95       11.93        4.84 <   0.0000E+00
  -2  13   0       20.54       22.58        3.66 o   0.9172E-01
  -1  13   0       15.89        9.63        5.12 <   0.0000E+00
   0  13   0       21.78       22.76        3.64 o   0.9479E-01
   1  13   0        5.54        0.53       12.46 <   0.0000E+00
   2  13   0        5.71        0.77       10.74 <   0.0000E+00
   3  13   0        8.73       10.96        7.28 <   0.0000E+00
   4  13   0       24.85       22.42        3.08 o   0.8965E-01
   5  13   0       21.54       31.55        3.41 o   0.4760E-01
   6  13   0       16.26       19.32        2.67 o   0.6641E-01
   7  13   0       19.17       18.89        2.59 o   0.6568E-01
   8  13   0       11.28        5.13        4.60 <   0.0000E+00
  -5  14   0       20.69       27.76        2.40 o   0.9031E-01
  -4  14   0       19.71       19.80        3.55 o   0.7230E-01
  -3  14   0       17.74       22.92        3.83 o   0.8315E-01
  -2  14   0       -8.84        1.13        5.03 <   0.0000E+00
  -1  14   0       39.09       39.58        2.09 o   0.2120E+00
   0  14   0        7.51       11.41        6.69 <   0.0000E+00
   1  14   0       20.69       21.72        2.98 o   0.8639E-01
   2  14   0       22.70       25.15        2.94 o   0.1109E+00
   3  14   0      -14.50        8.63        5.52 <   0.0000E+00
   4  14   0       16.78       16.98        3.65 o   0.5333E-01
   5  14   0        6.59        7.17        9.68 <   0.0000E+00
   6  14   0       23.78       29.50        3.46 o   0.1134E+00
  -3  15   0        7.03       27.31        8.25 <   0.0000E+00
  -2  15   0        4.09        7.31       12.14 <   0.0000E+00
  -1  15   0      -12.38        2.80        4.78 <   0.0000E+00
   0  15   0        8.82       10.58        3.91 <   0.0000E+00
   1  15   0       10.14        5.65        5.59 <   0.0000E+00
   2  15   0       17.88        7.97        3.52 o   0.1340E-01
   3  15   0       11.81       16.18        3.81 <   0.0000E+00
   4  15   0       -7.32        0.25        7.28 <   0.0000E+00
  -3 -15   1       16.16        6.34        2.84 o   0.1007E-01
  -2 -15   1       11.77        3.79        4.57 <   0.0000E+00
  -1 -15   1       15.22       11.92        4.00 <   0.0000E+00
   0 -15   1        7.87       12.46        5.11 <   0.0000E+00
   1 -15   1       -5.08        1.93       15.04 <   0.0000E+00
   2 -15   1       11.72        6.17        5.25 <   0.0000E+00
  -6 -14   1        3.85        7.44       14.47 <   0.0000E+00
  -5 -14   1       35.23       30.23        3.18 o   0.1255E+00
  -4 -14   1      -16.23        6.50        4.18 <   0.0000E+00
  -3 -14   1       -9.98        1.89        6.10 <   0.0000E+00
  -2 -14   1       -3.97       12.35       12.83 <   0.0000E+00
  -1 -14   1        6.68        6.53        9.03 <   0.0000E+00
   0 -14   1        6.08        5.91        8.04 <   0.0000E+00
   1 -14   1       19.13       24.12        2.56 o   0.9144E-01
   2 -14   1       -6.23       15.53        8.49 <   0.0000E+00
   3 -14   1       18.26       22.53        3.00 o   0.8476E-01
   4 -14   1       -9.76        5.18        5.93 <   0.0000E+00
   5 -14   1       15.14       13.74        3.31 o   0.3541E-01
  -8 -13   1       15.96       13.61        4.09 o   0.3458E-01
  -7 -13   1       22.32       26.31        2.73 o   0.1119E+00
  -6 -13   1        6.85       15.52        9.86 <   0.0000E+00
  -5 -13   1      -11.16        1.88        5.16 <   0.0000E+00
  -4 -13   1       29.12       29.36        3.16 o   0.1515E+00
  -3 -13   1        6.53        1.00       10.38 <   0.0000E+00
  -2 -13   1       27.56       29.18        2.60 o   0.1468E+00
  -1 -13   1       10.71       13.94        5.43 <   0.0000E+00
   0 -13   1        9.89        5.14        7.33 <   0.0000E+00
   1 -13   1       40.88       49.53        2.53 o   0.6737E-01
   2 -13   1        9.45        4.41        6.14 <   0.0000E+00
   3 -13   1       24.44       25.27        2.38 o   0.1158E+00
   4 -13   1       13.77        8.73        4.62 <   0.0000E+00
   5 -13   1       13.40        7.26        4.45 <   0.0000E+00
   6 -13   1        8.56       19.14        5.82 <   0.0000E+00
   7 -13   1       10.73        0.25        4.22 <   0.0000E+00
  -9 -12   1      -12.90        4.28        4.71 <   0.0000E+00
  -8 -12   1       16.66       18.25        3.48 o   0.6090E-01
  -7 -12   1       24.07       20.16        3.34 o   0.7036E-01
  -6 -12   1       13.32        8.03        5.07 <   0.0000E+00
  -5 -12   1       31.45       30.27        2.53 o   0.1569E+00
  -4 -12   1       29.82       27.40        2.72 o   0.1289E+00
  -3 -12   1       16.95        4.92        3.37 o   0.7333E-02
  -2 -12   1       12.76        9.99        4.57 <   0.0000E+00
  -1 -12   1       19.05       21.65        4.51 o   0.8354E-01
   0 -12   1       60.69       57.73        2.61 o   0.1639E+00
   1 -12   1       35.01       36.38        3.36 o   0.1959E+00
   2 -12   1       60.27       58.53        2.34 o   0.1706E+00
   3 -12   1       36.07       36.06        2.36 o   0.1983E+00
   4 -12   1       -3.89       10.46       12.74 <   0.0000E+00
   5 -12   1       -1.68        1.99       37.10 <   0.0000E+00
   6 -12   1       21.49       25.75        2.93 o   0.1063E+00
   7 -12   1       26.72       32.54        2.56 o   0.1229E+00
   8 -12   1       -9.90       16.08        4.70 <   0.0000E+00
 -11 -11   1      -14.54       14.16        6.67 <   0.0000E+00
 -10 -11   1       -7.41        2.75        9.77 <   0.0000E+00
  -9 -11   1       12.43       18.89        5.14 <   0.0000E+00
  -8 -11   1      -13.73        4.49        7.19 <   0.0000E+00
  -7 -11   1       13.49       23.60        5.48 <   0.0000E+00
  -6 -11   1       26.32       28.15        3.28 o   0.1376E+00
  -5 -11   1       19.16       23.19        4.26 o   0.9018E-01
  -4 -11   1       41.00       38.99        2.70 o   0.2009E+00
  -3 -11   1       16.28       18.62        4.82 <   0.0000E+00
  -2 -11   1       11.53        4.80        6.38 <   0.0000E+00
  -1 -11   1       34.01       34.88        3.36 o   0.1903E+00
   0 -11   1       14.48       19.47        5.17 <   0.0000E+00
   1 -11   1       32.76       34.51        2.63 o   0.1835E+00
   2 -11   1        8.65        8.88        8.20 <   0.0000E+00
   3 -11   1       21.71       21.63        3.39 o   0.8612E-01
   4 -11   1       41.54       42.79        2.44 o   0.2142E+00
   5 -11   1       26.24       22.45        3.02 o   0.8589E-01
   6 -11   1       17.01       13.41        3.99 o   0.3323E-01
   7 -11   1       12.84       15.12        4.08 <   0.0000E+00
   8 -11   1       87.80       83.26        2.25 o   0.7752E-01
   9 -11   1        6.08        5.71        8.61 <   0.0000E+00
  10 -11   1        2.77        4.35       22.67 <   0.0000E+00
 -11 -10   1      -10.99        4.50        5.59 <   0.0000E+00
 -10 -10   1        8.96        0.32        7.79 <   0.0000E+00
  -9 -10   1        6.14        5.05       15.56 <   0.0000E+00
  -8 -10   1       33.74       36.23        2.92 o   0.1859E+00
  -7 -10   1       69.44       66.59        2.74 o   0.1321E+00
  -6 -10   1       42.75       43.10        2.92 o   0.2180E+00
  -5 -10   1       51.49       47.91        2.46 o   0.1826E+00
  -4 -10   1      109.81      106.57        2.41 o   0.4470E-01
  -3 -10   1       14.18        6.03        5.21 <   0.0000E+00
  -2 -10   1       38.05       36.68        2.63 o   0.1974E+00
  -1 -10   1       42.61       44.19        2.86 o   0.2120E+00
   0 -10   1       -9.51        5.07        6.04 <   0.0000E+00
   1 -10   1       41.05       42.69        2.12 o   0.2111E+00
   2 -10   1       29.09       29.40        2.74 o   0.1517E+00
   3 -10   1       22.54       27.04        3.11 o   0.1130E+00
   4 -10   1       91.91       88.43        2.40 o   0.7033E-01
   5 -10   1       11.33        3.90        7.80 <   0.0000E+00
   6 -10   1        3.69        5.38       20.06 <   0.0000E+00
   7 -10   1       67.88       65.99        2.79 o   0.1394E+00
   8 -10   1       23.13       20.95        3.32 o   0.7907E-01
   9 -10   1       15.90        9.37        4.28 <   0.0000E+00
  10 -10   1       10.61       20.13        4.54 <   0.0000E+00
 -12  -9   1      -15.75       31.85        4.60 <   0.0000E+00
 -11  -9   1       24.16       19.55        3.01 o   0.6470E-01
 -10  -9   1       28.42       23.11        3.69 o   0.8357E-01
  -9  -9   1       37.95       41.10        3.51 o   0.1913E+00
  -8  -9   1       12.83        3.93        7.37 <   0.0000E+00
  -7  -9   1       24.64       24.12        3.50 o   0.1065E+00
  -6  -9   1       92.95       88.97        2.46 o   0.6823E-01
  -5  -9   1      104.39      101.57        2.46 o   0.5079E-01
  -4  -9   1      111.52      107.49        2.75 o   0.4310E-01
  -3  -9   1      115.67      112.35        2.35 o   0.3908E-01
  -2  -9   1       29.24       37.49        3.13 o   0.7679E-01
  -1  -9   1       41.97       44.36        2.38 o   0.2036E+00
   0  -9   1       28.26       31.60        2.41 o   0.1521E+00
   1  -9   1       68.40       69.69        2.02 o   0.1270E+00
   2  -9   1       34.85       37.69        2.10 o   0.1875E+00
   3  -9   1        5.25        5.43       12.43 <   0.0000E+00
   4  -9   1       86.13       81.59        2.44 o   0.8103E-01
   5  -9   1       47.97       42.82        2.71 o   0.1539E+00
   6  -9   1       79.29       76.52        3.25 o   0.1002E+00
   7  -9   1       30.29       24.39        4.80 o   0.8725E-01
   8  -9   1       39.93       24.64        3.30 o   0.8624E-02
   9  -9   1       22.24       10.23        4.10 o   0.1786E-01
  10  -9   1       28.39       29.36        3.42 o   0.1503E+00
  11  -9   1       12.15       19.48        6.65 <   0.0000E+00
 -13  -8   1        6.92       19.37        8.58 <   0.0000E+00
 -12  -8   1        5.09       13.19       12.77 <   0.0000E+00
 -11  -8   1      -20.26        9.73        3.90 <   0.0000E+00
 -10  -8   1       -8.80       15.28       22.11 <   0.0000E+00
  -9  -8   1       12.96       14.68        8.27 <   0.0000E+00
  -8  -8   1       58.35       60.36        3.80 o   0.1615E+00
  -7  -8   1       18.79       18.27        4.50 o   0.6147E-01
  -6  -8   1      112.28      110.00        2.61 o   0.4180E-01
  -5  -8   1      111.15      111.15        2.52 o   0.4119E-01
  -4  -8   1        6.80        8.91       12.58 <   0.0000E+00
  -3  -8   1       36.36       38.85        3.75 o   0.1953E+00
  -2  -8   1       30.78       30.90        3.06 o   0.1641E+00
  -1  -8   1       68.91       71.60        2.38 o   0.1156E+00
   0  -8   1       35.83       41.36        2.80 o   0.1441E+00
   1  -8   1       18.93       22.80        3.54 o   0.8809E-01
   2  -8   1       18.57       16.95        4.00 o   0.5277E-01
   3  -8   1       39.22       39.80        2.68 o   0.2123E+00
   4  -8   1       19.42       18.43        4.17 o   0.6248E-01
   5  -8   1      126.05      115.75        2.91 o   0.2942E-01
   6  -8   1       34.11       24.88        3.46 o   0.6089E-01
   7  -8   1       97.65       96.85        2.88 o   0.5864E-01
   8  -8   1       13.58       11.34        5.43 <   0.0000E+00
   9  -8   1       16.97       10.90        6.01 <   0.0000E+00
  10  -8   1       15.45        2.71        5.31 <   0.0000E+00
  11  -8   1       16.83       28.05        7.66 <   0.0000E+00
  12  -8   1        6.94       20.89        8.97 <   0.0000E+00
 -13  -7   1        6.53        5.97        9.97 <   0.0000E+00
 -12  -7   1       19.42       22.81        3.87 o   0.9000E-01
 -11  -7   1       24.13       15.84        6.66 <   0.0000E+00
 -10  -7   1       24.17       20.27        5.91 o   0.7106E-01
  -9  -7   1       17.52       11.61        7.67 <   0.0000E+00
  -8  -7   1       18.63       21.43        6.23 <   0.0000E+00
  -7  -7   1       58.48       56.11        2.83 o   0.1756E+00
  -6  -7   1       10.47        9.89       10.69 <   0.0000E+00
  -5  -7   1       77.48       73.16        3.57 o   0.1024E+00
  -4  -7   1      109.59      105.20        2.79 o   0.4510E-01
  -3  -7   1       -4.02        1.36       18.33 <   0.0000E+00
  -2  -7   1      128.37      127.86        1.90 o   0.2873E-01
  -1  -7   1       -9.34        3.68        5.94 <   0.0000E+00
   0  -7   1       56.80       60.51        2.13 o   0.1463E+00
   1  -7   1       13.10       12.56        4.02 <   0.0000E+00
   2  -7   1       33.03       34.23        2.54 o   0.1851E+00
   3  -7   1        7.14        5.02       10.00 <   0.0000E+00
   4  -7   1       25.65       28.69        3.72 o   0.1352E+00
   5  -7   1       46.13       45.92        4.08 o   0.2172E+00
   6  -7   1       30.46       28.88        3.48 o   0.1446E+00
   7  -7   1       77.51       79.30        2.76 o   0.9480E-01
   8  -7   1        6.35       10.70       13.87 <   0.0000E+00
   9  -7   1       51.04       51.28        3.43 o   0.2047E+00
  10  -7   1       20.29       16.36        5.04 o   0.4746E-01
  11  -7   1       30.04       32.48        4.67 o   0.1659E+00
  12  -7   1      -10.16        1.86        8.83 <   0.0000E+00
  13  -7   1       -2.72        2.40       41.43 <   0.0000E+00
 -14  -6   1        7.38        0.90       11.12 <   0.0000E+00
 -13  -6   1       16.76       20.40        3.60 o   0.7247E-01
 -12  -6   1       29.55       31.19        3.69 o   0.1621E+00
 -11  -6   1       33.77       37.12        3.33 o   0.1785E+00
 -10  -6   1       16.58       13.38        6.17 <   0.0000E+00
  -9  -6   1       73.63       74.14        3.27 o   0.1124E+00
  -8  -6   1       13.18       10.89        8.38 <   0.0000E+00
  -7  -6   1       25.87       24.92        5.91 o   0.1128E+00
  -6  -6   1       71.97       74.01        4.18 o   0.1101E+00
  -5  -6   1       36.03       34.28        3.45 o   0.1822E+00
  -4  -6   1       -2.68        2.58       24.39 <   0.0000E+00
  -3  -6   1       71.75       68.48        2.50 o   0.1229E+00
  -2  -6   1       -3.46       13.05       16.24 <   0.0000E+00
  -1  -6   1      139.03      136.11        2.37 o   0.2424E-01
   0  -6   1      137.72      135.88        2.23 o   0.2452E-01
   1  -6   1      100.68      100.39        2.15 o   0.5354E-01
   2  -6   1       50.79       47.28        2.41 o   0.1846E+00
   3  -6   1       10.86       16.31        7.19 <   0.0000E+00
   4  -6   1       37.06       39.27        2.67 o   0.1998E+00
   5  -6   1       12.14        6.91        7.17 <   0.0000E+00
   6  -6   1        7.10       11.98       16.45 <   0.0000E+00
   7  -6   1       87.41       88.62        2.94 o   0.7313E-01
   8  -6   1       54.07       52.01        2.53 o   0.1927E+00
   9  -6   1       84.73       83.05        3.00 o   0.8521E-01
  10  -6   1       30.29       30.09        3.88 o   0.1575E+00
  11  -6   1       20.78       23.27        5.98 <   0.0000E+00
  12  -6   1       39.09       43.78        4.13 o   0.1649E+00
  13  -6   1       12.32        6.24        5.99 <   0.0000E+00
 -14  -5   1        3.31        3.41       19.26 <   0.0000E+00
 -13  -5   1        6.36       19.95       12.92 <   0.0000E+00
 -12  -5   1       38.24       39.37        2.99 o   0.2088E+00
 -11  -5   1       -6.87        3.19       15.18 <   0.0000E+00
 -10  -5   1       42.76       42.59        2.90 o   0.2179E+00
  -9  -5   1       19.88       15.69        6.75 <   0.0000E+00
  -8  -5   1       14.77       12.74        6.04 <   0.0000E+00
  -7  -5   1       75.09       68.20        3.30 o   0.9095E-01
  -6  -5   1       78.72       80.65        2.81 o   0.9095E-01
  -5  -5   1       41.74       34.01        2.96 o   0.8894E-01
  -4  -5   1      244.32      240.64        2.37 o   0.6441E-02
  -3  -5   1       23.46       20.29        2.77 o   0.7264E-01
  -2  -5   1      177.52      175.86        3.08 o   0.1309E-01
  -1  -5   1       10.07       15.46        5.17 <   0.0000E+00
   0  -5   1       47.35       49.16        2.87 o   0.2031E+00
   1  -5   1      270.22      261.48        2.15 o   0.5305E-02
   2  -5   1      164.32      161.98        2.27 o   0.1588E-01
   3  -5   1      114.15      118.38        2.16 o   0.3379E-01
   4  -5   1       83.80       82.73        2.29 o   0.8668E-01
   5  -5   1       44.40       45.89        2.71 o   0.2115E+00
   6  -5   1       19.58       24.83        4.15 o   0.9406E-01
   7  -5   1       23.31       23.86        4.79 o   0.1042E+00
   8  -5   1       75.55       74.11        2.95 o   0.1112E+00
   9  -5   1       30.70       26.67        4.37 o   0.1141E+00
  10  -5   1       53.69       58.26        2.83 o   0.1426E+00
  11  -5   1       34.94       38.52        5.63 o   0.1795E+00
  12  -5   1       17.02        2.92        7.85 <   0.0000E+00
  13  -5   1       21.24       12.76        5.44 o   0.2736E-01
  14  -5   1       26.96       17.14        5.80 o   0.3969E-01
 -14  -4   1      -14.92        5.40        4.54 <   0.0000E+00
 -13  -4   1       47.15       46.27        3.23 o   0.2148E+00
 -12  -4   1      -17.49        8.46        5.60 <   0.0000E+00
 -11  -4   1        7.77        0.19       11.70 <   0.0000E+00
 -10  -4   1       13.22        8.37        7.89 <   0.0000E+00
  -9  -4   1       18.35       26.81        4.85 <   0.0000E+00
  -8  -4   1       36.90       30.63        3.67 o   0.1096E+00
  -7  -4   1       35.43       30.97        3.16 o   0.1358E+00
  -6  -4   1       57.14       57.53        2.40 o   0.1799E+00
  -5  -4   1       43.45       44.02        2.40 o   0.2177E+00
  -4  -4   1      247.73      242.48        1.78 o   0.6305E-02
  -3  -4   1      100.63      102.13        2.05 o   0.5087E-01
  -2  -4   1       73.50       81.59        2.39 o   0.6292E-01
  -1  -4   1      179.98      184.53        2.23 o   0.1155E-01
   0  -4   1      185.85      185.59        2.84 o   0.1156E-01
   1  -4   1      221.39      222.20        2.09 o   0.7691E-02
   2  -4   1       44.56       45.89        2.03 o   0.2126E+00
   3  -4   1       40.10       42.22        2.37 o   0.2060E+00
   4  -4   1       42.70       42.42        2.26 o   0.2177E+00
   5  -4   1       18.91       21.68        3.32 o   0.8326E-01
   6  -4   1      110.62      105.89        3.15 o   0.4401E-01
   7  -4   1       27.01       26.92        6.11 o   0.1306E+00
   8  -4   1      -11.15        3.40        9.42 <   0.0000E+00
   9  -4   1       58.33       60.45        2.55 o   0.1605E+00
  10  -4   1       30.20       34.75        4.17 o   0.1516E+00
  11  -4   1       27.85       31.31        3.39 o   0.1492E+00
  12  -4   1       43.64       44.41        3.30 o   0.2170E+00
  13  -4   1       32.32       31.80        4.92 o   0.1704E+00
  14  -4   1       22.06       16.85        5.69 <   0.0000E+00
 -15  -3   1       23.77       20.60        4.13 o   0.7470E-01
 -14  -3   1       14.34       18.69        5.50 <   0.0000E+00
 -13  -3   1       37.27       40.81        3.64 o   0.1845E+00
 -12  -3   1       63.45       62.77        3.04 o   0.1566E+00
 -11  -3   1        8.54        9.87       13.79 <   0.0000E+00
 -10  -3   1       16.48       10.62        6.45 <   0.0000E+00
  -9  -3   1       -5.08        2.17       15.96 <   0.0000E+00
  -8  -3   1       54.65       54.40        3.62 o   0.1931E+00
  -7  -3   1       33.19       33.80        3.47 o   0.1844E+00
  -6  -3   1       95.43       88.01        2.42 o   0.5870E-01
  -5  -3   1      221.29      214.61        2.42 o   0.8138E-02
  -4  -3   1      102.20      100.32        2.24 o   0.5311E-01
  -3  -3   1      103.40      108.57        2.03 o   0.4090E-01
  -2  -3   1      281.03      292.61        1.90 o   0.4174E-02
  -1  -3   1      107.52      110.43        1.91 o   0.4104E-01
   0  -3   1      112.42      114.92        2.48 o   0.3727E-01
   1  -3   1      314.88      327.84        1.95 o   0.3333E-02
   2  -3   1      101.72      103.43        1.73 o   0.4918E-01
   3  -3   1       15.30       19.47        3.64 o   0.6520E-01
   4  -3   1      200.46      198.26        2.78 o   0.9901E-02
   5  -3   1       16.05       16.75        4.06 o   0.5177E-01
   6  -3   1      226.90      210.81        3.00 o   0.7604E-02
   7  -3   1       12.68       10.01       10.22 <   0.0000E+00
   8  -3   1       32.95       36.90        4.67 o   0.1683E+00
   9  -3   1       29.88       35.20        2.69 o   0.1394E+00
  10  -3   1       25.62       27.24        4.60 o   0.1309E+00
  11  -3   1       33.31       35.05        3.01 o   0.1867E+00
  12  -3   1      -12.46        0.15        6.20 <   0.0000E+00
  13  -3   1       31.90       24.63        3.04 o   0.7750E-01
  14  -3   1       14.05       10.38        8.63 <   0.0000E+00
 -15  -2   1      -14.59        2.39        4.29 <   0.0000E+00
 -14  -2   1       16.60        4.60        5.18 <   0.0000E+00
 -13  -2   1       -4.27        3.78       21.01 <   0.0000E+00
 -12  -2   1       45.52       48.89        3.76 o   0.1846E+00
 -11  -2   1       32.44       30.38        4.71 o   0.1538E+00
 -10  -2   1       16.19       10.01        6.68 <   0.0000E+00
  -9  -2   1      131.01      123.21        2.69 o   0.2830E-01
  -8  -2   1       26.94       27.38        6.12 o   0.1346E+00
  -7  -2   1       32.00       31.81        3.85 o   0.1710E+00
  -6  -2   1      150.86      140.29        2.65 o   0.1964E-01
  -5  -2   1       82.87       83.64        2.43 o   0.8461E-01
  -4  -2   1      161.04      160.38        2.13 o   0.1634E-01
  -3  -2   1       26.89       24.41        2.42 o   0.1051E+00
  -2  -2   1      394.81      414.91        1.69 o   0.2108E-02
  -1  -2   1      537.24      576.10        1.91 o   0.1132E-02
   0  -2   1       65.27       70.00        2.01 o   0.1078E+00
   1  -2   1      348.92      384.29        1.28 o   0.2118E-02
   2  -2   1      252.66      264.54        1.47 o   0.5082E-02
   3  -2   1       35.06       34.15        2.86 o   0.1859E+00
   4  -2   1      124.44      121.77        2.80 o   0.3214E-01
   5  -2   1      194.88      188.57        2.65 o   0.1087E-01
   6  -2   1       72.70       68.76        3.25 o   0.1176E+00
   7  -2   1        5.66        7.64       20.56 <   0.0000E+00
   8  -2   1       -8.53        1.50       14.06 <   0.0000E+00
   9  -2   1       15.29       22.92        4.71 <   0.0000E+00
  10  -2   1       41.54       43.16        2.67 o   0.2114E+00
  11  -2   1       21.19       23.62        4.39 o   0.9894E-01
  12  -2   1       24.75       22.28        3.64 o   0.8857E-01
  13  -2   1       31.34       31.21        2.96 o   0.1662E+00
  14  -2   1       16.83       20.08        6.03 <   0.0000E+00
 -15  -1   1       -9.12        8.10       13.43 <   0.0000E+00
 -14  -1   1       22.68       30.15        4.48 o   0.9068E-01
 -13  -1   1       79.90       87.24        2.69 o   0.6013E-01
 -12  -1   1      -16.35       10.16       11.84 <   0.0000E+00
 -11  -1   1       45.00       49.39        3.05 o   0.1657E+00
 -10  -1   1       27.53       30.39        3.64 o   0.1485E+00
  -9  -1   1       49.00       47.58        2.90 o   0.2096E+00
  -8  -1   1       61.61       64.63        3.33 o   0.1381E+00
  -7  -1   1       37.67       37.70        2.93 o   0.2061E+00
  -6  -1   1       79.09       78.88        2.31 o   0.9763E-01
  -5  -1   1      123.07      128.26        2.02 o   0.2729E-01
  -4  -1   1      120.02      123.98        1.77 o   0.3024E-01
  -3  -1   1       51.94       53.90        1.60 o   0.1872E+00
  -2  -1   1      216.02      222.66        1.48 o   0.7513E-02
  -1  -1   1       36.10       41.04        1.74 o   0.1571E+00
   0  -1   1       22.97       24.52        1.47 o   0.1084E+00
   1  -1   1      267.82      273.60        1.22 o   0.4898E-02
   2  -1   1      359.34      366.47        1.65 o   0.2763E-02
   3  -1   1      214.72      217.01        3.17 o   0.8084E-02
   4  -1   1       58.87       66.81        2.32 o   0.7948E-01
   5  -1   1       86.96       93.44        2.45 o   0.5496E-01
   6  -1   1      190.85      176.07        4.81 o   0.1108E-01
   7  -1   1       11.45        5.07       11.86 <   0.0000E+00
   8  -1   1       18.35        1.92        7.46 <   0.0000E+00
   9  -1   1       51.47       49.21        2.52 o   0.1985E+00
  10  -1   1       22.20       21.19        3.62 o   0.8230E-01
  11  -1   1       15.82        9.69        6.28 <   0.0000E+00
  12  -1   1       59.01       57.23        2.58 o   0.1756E+00
  13  -1   1      118.64      109.79        2.50 o   0.3497E-01
  14  -1   1       24.58       21.05        3.63 o   0.7696E-01
 -15   0   1       31.55       29.50        5.28 o   0.1472E+00
 -14   0   1       15.61       11.65        4.53 <   0.0000E+00
 -13   0   1       14.22       10.82        7.56 <   0.0000E+00
 -12   0   1       30.70       30.45        5.03 o   0.1602E+00
 -11   0   1       44.46       46.57        3.18 o   0.2053E+00
 -10   0   1      121.83      117.18        2.49 o   0.3440E-01
  -9   0   1       14.22        6.71        6.14 <   0.0000E+00
  -8   0   1       58.31       57.89        3.83 o   0.1783E+00
  -7   0   1       22.30       13.38        4.63 o   0.2899E-01
  -6   0   1       16.02       13.53        4.27 <   0.0000E+00
  -5   0   1       11.58        2.48        5.02 <   0.0000E+00
  -4   0   1      279.90      281.38        2.28 o   0.4663E-02
  -3   0   1      317.29      324.25        1.94 o   0.3486E-02
  -2   0   1      119.19      128.56        1.46 o   0.2455E-01
  -1   0   1      217.00      227.70        1.24 o   0.6956E-02
   1   0   1      225.84      232.23        1.22 o   0.6874E-02
   2   0   1       85.89       92.97        1.79 o   0.5373E-01
   3   0   1      196.59      195.17        2.16 o   0.1028E-01
   4   0   1      187.87      187.49        2.10 o   0.1129E-01
   5   0   1       -6.62        1.16       10.59 <   0.0000E+00
   6   0   1       49.46       42.79        3.67 o   0.1163E+00
   7   0   1       10.85        6.72       10.03 <   0.0000E+00
   8   0   1       53.45       53.46        4.01 o   0.1970E+00
   9   0   1       56.65       56.11        2.43 o   0.1857E+00
  10   0   1      146.90      137.38        2.42 o   0.2116E-01
  11   0   1       13.58        5.70        6.74 <   0.0000E+00
  12   0   1       35.96       37.39        3.04 o   0.2001E+00
  13   0   1      -13.53        0.24        6.33 <   0.0000E+00
  14   0   1       30.06       27.56        4.27 o   0.1297E+00
  15   0   1       24.76       23.82        4.44 o   0.1033E+00
 -15   1   1        5.72        6.83       16.26 <   0.0000E+00
 -14   1   1       59.36       51.78        3.42 o   0.9195E-01
 -13   1   1       54.34       56.36        3.56 o   0.1775E+00
 -12   1   1       -2.38        2.20       39.96 <   0.0000E+00
 -11   1   1      116.17      111.76        2.70 o   0.3884E-01
 -10   1   1       39.22       40.39        3.26 o   0.2112E+00
  -9   1   1       33.91       35.79        2.84 o   0.1894E+00
  -8   1   1       84.78       85.86        4.35 o   0.7916E-01
  -7   1   1       99.65       93.28        3.31 o   0.5555E-01
  -6   1   1       20.88       20.01        3.80 o   0.7363E-01
  -5   1   1       53.39       54.57        2.93 o   0.1896E+00
  -4   1   1      149.18      154.06        2.21 o   0.1760E-01
  -3   1   1      385.29      401.80        1.86 o   0.2267E-02
  -2   1   1      128.85      133.07        1.55 o   0.2531E-01
  -1   1   1      274.07      293.58        1.81 o   0.3902E-02
   0   1   1      344.46      358.21        1.78 o   0.2819E-02
   1   1   1      272.65      284.80        1.41 o   0.4384E-02
   2   1   1       39.70       41.24        1.69 o   0.2102E+00
   3   1   1      396.19      412.68        2.40 o   0.2164E-02
   4   1   1      129.97      133.27        2.76 o   0.2545E-01
   5   1   1      117.45      117.34        2.70 o   0.3580E-01
   6   1   1      132.03      129.69        2.73 o   0.2749E-01
   7   1   1       62.34       62.56        2.86 o   0.1581E+00
   8   1   1       45.40       47.96        3.19 o   0.1976E+00
   9   1   1       51.30       53.52        2.65 o   0.1863E+00
  10   1   1       11.42       11.71        6.96 <   0.0000E+00
  11   1   1      155.24      147.46        2.97 o   0.1875E-01
  12   1   1       73.52       70.78        2.56 o   0.1181E+00
  13   1   1       18.94       23.79        4.73 o   0.9017E-01
  14   1   1       14.65       12.94        5.18 <   0.0000E+00
  15   1   1      -12.07       14.71        7.50 <   0.0000E+00
 -14   2   1      -13.21       10.80        7.34 <   0.0000E+00
 -13   2   1       25.78       31.57        4.49 o   0.1203E+00
 -12   2   1       45.03       42.29        3.27 o   0.1980E+00
 -11   2   1       75.44       71.33        2.31 o   0.1088E+00
 -10   2   1       66.07       66.16        2.48 o   0.1428E+00
  -9   2   1       20.56       16.96        3.80 o   0.5100E-01
  -8   2   1       28.78       16.60        6.63 o   0.3184E-01
  -7   2   1       93.07       90.57        3.54 o   0.6798E-01
  -6   2   1        7.96        7.55        9.55 <   0.0000E+00
  -5   2   1       31.24       32.51        3.11 o   0.1734E+00
  -4   2   1       71.04       76.01        2.84 o   0.9129E-01
  -3   2   1       82.66       83.97        2.11 o   0.8337E-01
  -2   2   1      280.27      302.05        1.61 o   0.3625E-02
  -1   2   1       97.26      109.53        1.54 o   0.2883E-01
   0   2   1       50.62       51.34        1.96 o   0.2034E+00
   1   2   1       81.14       88.75        2.10 o   0.5695E-01
   2   2   1      151.19      160.52        1.74 o   0.1504E-01
   3   2   1       96.20       97.93        1.53 o   0.5652E-01
   4   2   1       26.95       27.39        2.11 o   0.1345E+00
   5   2   1      136.44      138.00        1.76 o   0.2361E-01
   6   2   1       22.98       20.42        2.86 o   0.7489E-01
   7   2   1       83.89       85.49        2.61 o   0.7952E-01
   8   2   1        9.73        3.03        8.72 <   0.0000E+00
   9   2   1       19.58       17.71        4.95 o   0.5731E-01
  10   2   1       62.09       64.39        2.60 o   0.1436E+00
  11   2   1       28.20       39.07        3.92 o   0.1965E-01
  12   2   1       26.18       31.83        5.21 o   0.1232E+00
  13   2   1      -11.72        1.98        7.49 <   0.0000E+00
  14   2   1        6.59       17.68       11.20 <   0.0000E+00
  15   2   1       -9.42        2.63        9.09 <   0.0000E+00
 -14   3   1      -11.49        2.76        7.99 <   0.0000E+00
 -13   3   1       53.33       49.45        4.45 o   0.1749E+00
 -12   3   1       21.55       17.89        5.60 <   0.0000E+00
 -11   3   1       21.02       22.46        4.95 o   0.9175E-01
 -10   3   1       61.34       63.24        2.36 o   0.1504E+00
  -9   3   1       22.49       21.14        2.92 o   0.8160E-01
  -8   3   1       31.55       28.18        5.56 o   0.1292E+00
  -7   3   1        9.63        6.42       15.08 <   0.0000E+00
  -6   3   1      180.76      169.28        3.69 o   0.1289E-01
  -5   3   1       75.26       83.15        2.95 o   0.6224E-01
  -4   3   1        6.44        6.74        9.49 <   0.0000E+00
  -3   3   1       50.66       59.65        2.30 o   0.6470E-01
  -2   3   1      114.32      124.32        1.99 o   0.2580E-01
  -1   3   1      166.12      168.77        1.59 o   0.1437E-01
   0   3   1       75.09       78.22        1.79 o   0.9421E-01
   1   3   1      323.23      332.61        2.41 o   0.3295E-02
   2   3   1       25.19       27.00        2.55 o   0.1283E+00
   3   3   1       53.19       57.43        1.87 o   0.1498E+00
   4   3   1       89.46       92.14        2.28 o   0.6490E-01
   5   3   1      180.00      177.01        2.44 o   0.1283E-01
   6   3   1      130.40      128.01        2.70 o   0.2840E-01
   7   3   1       49.60       45.72        3.16 o   0.1794E+00
   8   3   1       39.87       41.14        3.49 o   0.2119E+00
   9   3   1        8.65       15.67        9.05 <   0.0000E+00
  10   3   1      145.25      135.91        3.02 o   0.2176E-01
  11   3   1      109.25      104.99        3.36 o   0.4545E-01
  12   3   1       82.73       77.38        3.72 o   0.8606E-01
  13   3   1       18.98       21.83        6.02 <   0.0000E+00
  14   3   1        7.69        5.32        9.86 <   0.0000E+00
  15   3   1       11.56        1.77        7.83 <   0.0000E+00
 -14   4   1      -16.72        2.12        9.38 <   0.0000E+00
 -13   4   1       10.92        4.60       10.15 <   0.0000E+00
 -12   4   1       44.29       41.74        4.32 o   0.2002E+00
 -11   4   1       30.62       32.95        3.22 o   0.1697E+00
 -10   4   1       15.96        8.53        4.64 <   0.0000E+00
  -9   4   1       15.79       20.78        4.26 <   0.0000E+00
  -8   4   1       -4.65        0.85       17.05 <   0.0000E+00
  -7   4   1       22.77       26.59        7.11 <   0.0000E+00
  -6   4   1       34.24       37.46        5.22 o   0.1817E+00
  -5   4   1       57.45       66.04        3.74 o   0.7175E-01
  -4   4   1      172.45      170.46        2.86 o   0.1407E-01
  -3   4   1      136.70      136.63        2.60 o   0.2429E-01
  -2   4   1       -6.31        4.38        8.37 <   0.0000E+00
  -1   4   1      281.41      283.74        1.70 o   0.4583E-02
   0   4   1      158.77      158.43        2.62 o   0.1684E-01
   1   4   1       36.81       41.63        2.69 o   0.1611E+00
   2   4   1       38.97       41.11        3.43 o   0.2045E+00
   3   4   1       12.07       11.60        4.61 <   0.0000E+00
   4   4   1      114.26      107.76        2.03 o   0.4006E-01
   5   4   1        6.74        9.76        9.35 <   0.0000E+00
   6   4   1      145.24      139.39        2.65 o   0.2210E-01
   7   4   1       16.94       12.99        5.43 <   0.0000E+00
   8   4   1        8.01       10.91       13.24 <   0.0000E+00
   9   4   1       -3.48       17.20       26.13 <   0.0000E+00
  10   4   1       20.40       16.05        6.98 <   0.0000E+00
  11   4   1       22.63        6.66        7.11 <   0.0000E+00
  12   4   1       43.84       42.80        3.85 o   0.2153E+00
  13   4   1       13.79       12.95        5.35 <   0.0000E+00
  14   4   1        6.48        0.92       11.33 <   0.0000E+00
  15   4   1       31.58       27.82        3.32 o   0.1235E+00
 -14   5   1       10.36        8.79        9.64 <   0.0000E+00
 -13   5   1        8.16        5.29       19.79 <   0.0000E+00
 -12   5   1      -24.49        5.69        4.44 <   0.0000E+00
 -11   5   1       70.43       63.36        3.51 o   0.9481E-01
 -10   5   1      136.12      128.75        2.61 o   0.2588E-01
  -9   5   1       16.34       17.84        4.17 o   0.5833E-01
  -8   5   1       80.17       77.72        2.28 o   0.9772E-01
  -7   5   1       84.85       87.84        3.53 o   0.7247E-01
  -6   5   1       19.17       18.19        5.03 <   0.0000E+00
  -5   5   1       14.26        5.43        6.30 <   0.0000E+00
  -4   5   1       91.30       88.68        2.86 o   0.7139E-01
  -3   5   1      208.36      203.64        2.56 o   0.9236E-02
  -2   5   1       80.77       82.95        2.06 o   0.8458E-01
  -1   5   1      159.13      156.41        1.78 o   0.1725E-01
   0   5   1       21.48       18.87        3.73 o   0.6399E-01
   1   5   1       54.26       59.39        2.67 o   0.1314E+00
   2   5   1      157.26      156.60        2.96 o   0.1732E-01
   3   5   1      119.66      119.60        2.31 o   0.3408E-01
   4   5   1       55.52       59.87        2.31 o   0.1408E+00
   5   5   1        9.02       22.24        9.68 <   0.0000E+00
   6   5   1       58.96       53.33        3.10 o   0.1345E+00
   7   5   1       43.79       42.23        4.15 o   0.2112E+00
   8   5   1       74.53       73.42        2.51 o   0.1141E+00
   9   5   1       22.66       23.98        4.99 o   0.1042E+00
  10   5   1       52.18       50.74        3.84 o   0.2016E+00
  11   5   1       58.91       58.99        2.82 o   0.1738E+00
  12   5   1       20.71       12.67        5.51 <   0.0000E+00
  13   5   1       27.18       30.46        2.98 o   0.1455E+00
  14   5   1        9.11       13.33        6.12 <   0.0000E+00
 -13   6   1      -16.86        1.75        6.89 <   0.0000E+00
 -12   6   1       -6.47        6.83       28.92 <   0.0000E+00
 -11   6   1       40.32       42.49        3.22 o   0.2059E+00
 -10   6   1       79.65       78.42        3.28 o   0.9823E-01
  -9   6   1        5.53        6.36       20.37 <   0.0000E+00
  -8   6   1       18.38       21.34        5.18 <   0.0000E+00
  -7   6   1      -19.49        4.92        4.78 <   0.0000E+00
  -6   6   1      106.75      103.89        3.24 o   0.4796E-01
  -5   6   1        6.49        8.38       13.19 <   0.0000E+00
  -4   6   1       12.83       18.17        6.23 <   0.0000E+00
  -3   6   1       87.50       83.66        2.43 o   0.7901E-01
  -2   6   1       20.72       20.54        3.67 o   0.7778E-01
  -1   6   1       14.80       12.53        4.90 <   0.0000E+00
   0   6   1      101.09       97.31        2.49 o   0.5539E-01
   1   6   1       99.68       99.61        3.19 o   0.5463E-01
   2   6   1       25.53       27.93        3.41 o   0.1333E+00
   3   6   1       73.21       80.82        2.60 o   0.6662E-01
   4   6   1       40.11       38.27        2.71 o   0.2004E+00
   5   6   1       67.51       60.63        3.02 o   0.1016E+00
   6   6   1      156.35      149.19        2.79 o   0.1844E-01
   7   6   1       95.28       93.97        2.79 o   0.6306E-01
   8   6   1      -14.84        3.64        7.48 <   0.0000E+00
   9   6   1       82.58       85.45        2.70 o   0.7755E-01
  10   6   1       41.82       50.37        4.42 o   0.6943E-01
  11   6   1       24.34       23.87        3.41 o   0.1044E+00
  12   6   1       24.29       27.22        3.78 o   0.1250E+00
  13   6   1        4.94       11.98       11.40 <   0.0000E+00
  14   6   1       27.34       19.04        2.77 o   0.5081E-01
 -13   7   1       24.26       22.95        4.55 o   0.9572E-01
 -12   7   1       18.17        0.24        8.90 <   0.0000E+00
 -11   7   1       23.88       26.33        3.12 o   0.1204E+00
 -10   7   1       55.23       54.68        3.11 o   0.1916E+00
  -9   7   1       49.73       44.18        3.94 o   0.1439E+00
  -8   7   1       15.77       14.00        7.46 <   0.0000E+00
  -7   7   1       70.31       71.77        2.92 o   0.1193E+00
  -6   7   1       66.11       65.84        2.33 o   0.1440E+00
  -5   7   1       32.84       33.07        3.75 o   0.1800E+00
  -4   7   1       28.90       32.40        4.36 o   0.1550E+00
  -3   7   1       85.56       87.27        3.11 o   0.7550E-01
  -2   7   1       95.89       91.47        2.28 o   0.6301E-01
  -1   7   1       97.74       94.28        1.86 o   0.6031E-01
   0   7   1       79.61       79.45        2.03 o   0.9596E-01
   1   7   1       52.45       50.58        2.22 o   0.1987E+00
   2   7   1       77.82       83.72        2.13 o   0.7143E-01
   3   7   1       88.54       93.75        2.17 o   0.5781E-01
   4   7   1       53.57       55.21        2.74 o   0.1847E+00
   5   7   1       33.84       34.21        3.49 o   0.1874E+00
   6   7   1       71.38       73.59        2.96 o   0.1109E+00
   7   7   1       29.00       33.20        4.75 o   0.1506E+00
   8   7   1       15.67       18.34        8.35 <   0.0000E+00
   9   7   1        9.32       24.58       16.52 <   0.0000E+00
  10   7   1       24.83       23.89        3.59 o   0.1041E+00
  11   7   1       -6.21        6.52       10.04 <   0.0000E+00
  12   7   1       -9.30        0.73        7.07 <   0.0000E+00
  13   7   1      -13.30        2.62        5.21 <   0.0000E+00
 -12   8   1      -18.32        1.11        6.37 <   0.0000E+00
 -11   8   1       12.84        4.67        5.02 <   0.0000E+00
 -10   8   1       22.61       15.77        3.41 o   0.4085E-01
  -9   8   1        8.99       11.69        9.43 <   0.0000E+00
  -8   8   1       67.17       69.14        2.74 o   0.1270E+00
  -7   8   1       28.30       28.55        3.69 o   0.1447E+00
  -6   8   1       61.22       57.09        2.39 o   0.1519E+00
  -5   8   1       60.91       60.94        2.38 o   0.1652E+00
  -4   8   1       14.33       15.61        4.92 <   0.0000E+00
  -3   8   1       10.61        1.33        8.79 <   0.0000E+00
  -2   8   1       71.52       68.19        2.73 o   0.1235E+00
  -1   8   1       53.93       54.20        2.16 o   0.1939E+00
   0   8   1       37.96       36.93        2.43 o   0.2004E+00
   1   8   1       26.83       33.14        2.99 o   0.1160E+00
   2   8   1       66.58       66.21        2.38 o   0.1424E+00
   3   8   1       73.64       74.64        2.26 o   0.1102E+00
   4   8   1       13.20       19.30        7.49 <   0.0000E+00
   5   8   1       46.29       45.88        2.31 o   0.2169E+00
   6   8   1       27.70       26.71        3.47 o   0.1278E+00
   7   8   1       77.52       74.39        3.29 o   0.1050E+00
   8   8   1       17.43       15.40        7.73 <   0.0000E+00
   9   8   1       13.94       15.30        6.68 <   0.0000E+00
  10   8   1       11.44        6.41        7.52 <   0.0000E+00
  11   8   1       53.25       57.24        2.11 o   0.1535E+00
  12   8   1        9.80        9.02        6.53 <   0.0000E+00
  13   8   1       16.66       23.18        5.75 <   0.0000E+00
 -11   9   1       11.44        4.66        8.37 <   0.0000E+00
 -10   9   1       26.19       28.90        2.92 o   0.1389E+00
  -9   9   1       34.36       35.02        2.68 o   0.1917E+00
  -8   9   1       13.50       21.06        6.01 <   0.0000E+00
  -7   9   1       79.93       71.31        2.87 o   0.6823E-01
  -6   9   1       40.52       38.07        2.78 o   0.1934E+00
  -5   9   1       40.53       43.73        2.55 o   0.1924E+00
  -4   9   1       94.23       86.05        2.38 o   0.5750E-01
  -3   9   1       25.46       25.48        3.23 o   0.1182E+00
  -2   9   1       44.60       46.78        2.22 o   0.2040E+00
  -1   9   1       40.84       40.26        2.78 o   0.2135E+00
   0   9   1      -11.71        8.31        5.42 <   0.0000E+00
   1   9   1       62.34       63.31        2.74 o   0.1536E+00
   2   9   1       11.84       21.41        8.76 <   0.0000E+00
   3   9   1       69.61       71.96        2.33 o   0.1157E+00
   4   9   1      110.39      105.89        2.37 o   0.4426E-01
   5   9   1      109.63      107.14        2.44 o   0.4459E-01
   6   9   1       80.47       77.80        2.52 o   0.9687E-01
   7   9   1      154.09      147.26        2.61 o   0.1911E-01
   8   9   1       35.23       37.34        3.76 o   0.1945E+00
   9   9   1       23.33       23.10        3.54 o   0.9804E-01
  10   9   1       67.00       65.76        2.38 o   0.1426E+00
  11   9   1        9.35        9.50        5.73 <   0.0000E+00
  12   9   1       -9.74        8.24        5.17 <   0.0000E+00
 -11  10   1       15.45       21.65        5.86 <   0.0000E+00
 -10  10   1       13.95       14.05        4.49 <   0.0000E+00
  -9  10   1      -11.35        7.32        7.35 <   0.0000E+00
  -8  10   1       48.88       48.16        2.23 o   0.2122E+00
  -7  10   1       52.19       49.75        2.77 o   0.1952E+00
  -6  10   1       -8.56       11.41        7.34 <   0.0000E+00
  -5  10   1       89.93       85.96        2.17 o   0.7393E-01
  -4  10   1       42.19       38.57        2.39 o   0.1786E+00
  -3  10   1       14.94       20.43        4.60 <   0.0000E+00
  -2  10   1        9.86       15.08        6.63 <   0.0000E+00
  -1  10   1       -7.06        5.35        8.51 <   0.0000E+00
   0  10   1       27.62       28.44        2.91 o   0.1431E+00
   1  10   1       36.01       39.97        2.74 o   0.1756E+00
   2  10   1       35.64       30.55        3.51 o   0.1258E+00
   3  10   1       45.74       46.56        3.40 o   0.2147E+00
   4  10   1      -10.70        8.51       10.97 <   0.0000E+00
   5  10   1       16.37        9.48        5.53 <   0.0000E+00
   6  10   1       28.76       31.19        4.03 o   0.1574E+00
   7  10   1       17.48       17.58        5.84 <   0.0000E+00
   8  10   1       19.97       14.51        5.10 o   0.3691E-01
   9  10   1       31.80       28.50        2.87 o   0.1317E+00
  10  10   1       29.52       32.08        2.97 o   0.1624E+00
  11  10   1       19.74       27.60        4.39 o   0.8028E-01
  12  10   1        1.59        2.90       48.58 <   0.0000E+00
 -10  11   1       -2.40        3.47       21.19 <   0.0000E+00
  -9  11   1       10.10       19.17        4.26 <   0.0000E+00
  -8  11   1       11.63        7.93        5.60 <   0.0000E+00
  -7  11   1       12.01       16.93        5.24 <   0.0000E+00
  -6  11   1       -2.29        3.63       37.77 <   0.0000E+00
  -5  11   1       24.53       26.27        3.52 o   0.1223E+00
  -4  11   1       18.13       18.54        3.57 o   0.6332E-01
  -3  11   1       25.17       26.77        2.64 o   0.1271E+00
  -2  11   1       80.31       79.77        2.17 o   0.9498E-01
  -1  11   1       23.02       21.69        3.27 o   0.8590E-01
   0  11   1       11.56        3.49        5.94 <   0.0000E+00
   1  11   1      -13.89        3.98        6.47 <   0.0000E+00
   2  11   1       18.56       17.53        5.00 <   0.0000E+00
   3  11   1      118.61      112.75        3.16 o   0.3674E-01
   4  11   1       37.89       36.67        3.41 o   0.1982E+00
   5  11   1        7.41       15.63       15.19 <   0.0000E+00
   6  11   1       14.07        1.36        9.55 <   0.0000E+00
   7  11   1       15.91       18.78        6.29 <   0.0000E+00
   8  11   1       51.89       50.25        3.07 o   0.2015E+00
   9  11   1      -13.17        9.43        6.84 <   0.0000E+00
  10  11   1       15.51       11.63        3.85 o   0.2591E-01
  11  11   1       -5.37        7.86       14.08 <   0.0000E+00
  -8  12   1       15.31       32.62        3.03 o   0.0000E+00
  -7  12   1       20.87       28.06        2.86 o   0.8984E-01
  -6  12   1       32.55       38.17        2.68 o   0.1394E+00
  -5  12   1        5.62        7.67       10.20 <   0.0000E+00
  -4  12   1       44.48       45.72        2.64 o   0.2135E+00
  -3  12   1       12.31       10.16        5.55 <   0.0000E+00
  -2  12   1       -6.20        2.41       10.20 <   0.0000E+00
  -1  12   1       -7.87       10.66        9.79 <   0.0000E+00
   0  12   1       57.87       63.82        2.52 o   0.1104E+00
   1  12   1       10.35        7.47        7.38 <   0.0000E+00
   2  12   1       -3.77        1.76       21.61 <   0.0000E+00
   3  12   1       25.01       19.61        3.83 o   0.6287E-01
   4  12   1       -5.65        3.88       15.46 <   0.0000E+00
   5  12   1       49.29       46.66        2.89 o   0.1985E+00
   6  12   1       27.35       28.52        3.49 o   0.1428E+00
   7  12   1       12.94        8.45        5.75 <   0.0000E+00
   8  12   1        5.75        7.32       11.23 <   0.0000E+00
   9  12   1        9.54        2.97        5.37 <   0.0000E+00
  10  12   1       -9.12       27.43        7.91 <   0.0000E+00
  -7  13   1       -8.37        4.05        5.61 <   0.0000E+00
  -6  13   1       10.54       12.26        4.21 <   0.0000E+00
  -5  13   1       -4.00        5.33       16.41 <   0.0000E+00
  -4  13   1       10.96       15.32        5.59 <   0.0000E+00
  -3  13   1       15.36       12.50        5.46 <   0.0000E+00
  -2  13   1        6.57        4.49        9.55 <   0.0000E+00
  -1  13   1        4.44       15.15       12.79 <   0.0000E+00
   0  13   1      -11.34        2.38        6.68 <   0.0000E+00
   1  13   1       -7.50       14.40       10.41 <   0.0000E+00
   2  13   1       13.53       19.49        6.07 <   0.0000E+00
   3  13   1      -11.03        0.27        6.43 <   0.0000E+00
   4  13   1       29.71       33.93        2.40 o   0.1535E+00
   5  13   1       10.86       12.59        5.68 <   0.0000E+00
   6  13   1        7.26        7.27        6.03 <   0.0000E+00
   7  13   1        8.22       11.78        5.22 <   0.0000E+00
   8  13   1       15.48       19.50        3.07 o   0.6573E-01
  -5  14   1        7.68        4.17        7.39 <   0.0000E+00
  -4  14   1       -9.38        6.49        6.47 <   0.0000E+00
  -3  14   1        7.92        8.80        5.27 <   0.0000E+00
  -2  14   1       23.84       25.41        3.48 o   0.1157E+00
  -1  14   1       12.14       10.60        4.91 <   0.0000E+00
   0  14   1       -7.40        9.91        7.98 <   0.0000E+00
   1  14   1        6.36       15.78        7.35 <   0.0000E+00
   2  14   1       10.61        4.37        4.90 <   0.0000E+00
   3  14   1       10.43        7.33        5.70 <   0.0000E+00
   4  14   1      -14.32        0.30        4.25 <   0.0000E+00
   5  14   1       19.93       19.15        2.75 o   0.6746E-01
   6  14   1        8.57        7.37        6.08 <   0.0000E+00
   7  14   1        9.22        3.18        5.89 <   0.0000E+00
  -3  15   1       14.02       25.00        4.47 <   0.0000E+00
  -2  15   1       10.73        0.71        5.37 <   0.0000E+00
  -1  15   1        7.55        3.72        5.89 <   0.0000E+00
   0  15   1       12.07       11.69        4.99 <   0.0000E+00
   1  15   1       13.39        2.72        3.50 <   0.0000E+00
   2  15   1       35.16       36.11        3.11 o   0.1967E+00
   3  15   1      -11.79        9.88        4.41 <   0.0000E+00
   4  15   1       -4.11       14.67       12.74 <   0.0000E+00
  -2 -15   2        8.35       17.44        7.25 <   0.0000E+00
  -1 -15   2        6.07       22.45        9.48 <   0.0000E+00
  -6 -14   2      -11.62       27.13        7.11 <   0.0000E+00
  -5 -14   2       10.07       17.99        6.09 <   0.0000E+00
  -4 -14   2        8.88       12.64        7.35 <   0.0000E+00
  -3 -14   2       13.51       11.12        5.60 <   0.0000E+00
  -2 -14   2       35.20       29.94        3.54 o   0.1211E+00
  -1 -14   2       20.79       22.74        2.80 o   0.9312E-01
   0 -14   2       14.26       10.18        3.97 <   0.0000E+00
   1 -14   2        9.07       12.05        5.18 <   0.0000E+00
   2 -14   2       16.85       18.68        3.49 o   0.6342E-01
   3 -14   2       15.35       17.58        3.74 o   0.5617E-01
   4 -14   2       11.39        7.95        6.15 <   0.0000E+00
   5 -14   2        2.38        1.20       19.50 <   0.0000E+00
  -8 -13   2       10.26       15.69        4.97 <   0.0000E+00
  -7 -13   2        7.15       15.09        6.68 <   0.0000E+00
  -6 -13   2       12.68        2.64        4.97 <   0.0000E+00
  -5 -13   2       19.16       29.83        3.93 o   0.4046E-01
  -4 -13   2      -11.32        6.08        5.47 <   0.0000E+00
  -3 -13   2       -5.12        6.29       12.22 <   0.0000E+00
  -2 -13   2       15.83       15.82        3.59 o   0.4638E-01
  -1 -13   2       20.74       18.17        2.67 o   0.5960E-01
   0 -13   2      -11.92        1.73        5.07 <   0.0000E+00
   1 -13   2       35.13       35.65        2.46 o   0.1956E+00
   2 -13   2       58.99       58.84        2.28 o   0.1744E+00
   3 -13   2       -9.27        8.56        7.51 <   0.0000E+00
   4 -13   2       19.78       20.01        2.79 o   0.7375E-01
   5 -13   2        5.64       20.53        9.68 <   0.0000E+00
   6 -13   2        5.90        1.55       10.41 <   0.0000E+00
   7 -13   2       23.44       18.15        3.30 o   0.5508E-01
  -9 -12   2       12.43       14.06        5.14 <   0.0000E+00
  -8 -12   2       21.23       24.82        3.09 o   0.1036E+00
  -7 -12   2       -3.92        8.63       17.35 <   0.0000E+00
  -6 -12   2       33.94       38.55        2.81 o   0.1610E+00
  -5 -12   2       75.64       72.12        2.19 o   0.1100E+00
  -4 -12   2       33.52       31.89        2.71 o   0.1674E+00
  -3 -12   2       23.47       22.75        3.82 o   0.9490E-01
  -2 -12   2       -4.54        2.67       13.88 <   0.0000E+00
  -1 -12   2        9.36       12.41        7.65 <   0.0000E+00
   0 -12   2       10.55       16.09        6.59 <   0.0000E+00
   1 -12   2       48.30       46.72        2.28 o   0.2098E+00
   2 -12   2       16.54       18.34        4.03 o   0.6139E-01
   3 -12   2       26.33       21.17        2.62 o   0.7269E-01
   4 -12   2       10.07        9.70        5.06 <   0.0000E+00
   5 -12   2       12.47        9.50        5.05 <   0.0000E+00
   6 -12   2      -10.78        6.70        5.49 <   0.0000E+00
   7 -12   2       29.46       34.03        2.61 o   0.1487E+00
   8 -12   2       10.92       14.67        6.03 <   0.0000E+00
 -10 -11   2       15.49       12.50        4.50 <   0.0000E+00
  -9 -11   2       18.36       22.63        4.73 <   0.0000E+00
  -8 -11   2       23.49       27.01        2.92 o   0.1199E+00
  -7 -11   2       19.10       17.42        4.45 o   0.5549E-01
  -6 -11   2      -11.96        2.35        6.54 <   0.0000E+00
  -5 -11   2       17.29       17.82        4.34 o   0.5848E-01
  -4 -11   2       17.49        6.04        4.57 <   0.0000E+00
  -3 -11   2        6.74        1.78       11.31 <   0.0000E+00
  -2 -11   2       50.86       52.39        2.29 o   0.1957E+00
  -1 -11   2        7.92       17.83       10.02 <   0.0000E+00
   0 -11   2       -3.86        2.61       17.62 <   0.0000E+00
   1 -11   2       57.24       57.90        2.00 o   0.1778E+00
   2 -11   2       26.21       31.32        2.54 o   0.1291E+00
   3 -11   2        7.02       14.15        9.25 <   0.0000E+00
   4 -11   2       12.10       16.61        5.22 <   0.0000E+00
   5 -11   2       11.25        8.74        5.07 <   0.0000E+00
   6 -11   2       46.09       45.51        2.16 o   0.2168E+00
   7 -11   2       23.34       23.09        2.51 o   0.9773E-01
   8 -11   2        8.97        7.52        6.12 <   0.0000E+00
   9 -11   2      -20.14       38.43        4.16 <   0.0000E+00
 -11 -10   2       28.79       41.47        2.49 o   0.2628E-03
 -10 -10   2       -3.79        1.82       17.32 <   0.0000E+00
  -9 -10   2      -11.19       13.90        6.39 <   0.0000E+00
  -8 -10   2        3.59        7.07       23.55 <   0.0000E+00
  -7 -10   2        9.15        7.07        9.57 <   0.0000E+00
  -6 -10   2       52.29       50.15        2.61 o   0.1974E+00
  -5 -10   2      120.94      115.21        2.22 o   0.3502E-01
  -4 -10   2       30.41       29.10        2.90 o   0.1473E+00
  -3 -10   2       59.17       61.48        2.50 o   0.1552E+00
  -2 -10   2       21.35       23.86        4.21 o   0.1006E+00
  -1 -10   2      -13.50        8.17        5.55 <   0.0000E+00
   0 -10   2       27.77       32.23        2.58 o   0.1424E+00
   1 -10   2      -11.47        3.71        5.32 <   0.0000E+00
   2 -10   2       17.46       24.76        3.82 o   0.7797E-01
   3 -10   2       60.31       63.07        2.18 o   0.1459E+00
   4 -10   2       43.12       39.96        3.01 o   0.1888E+00
   5 -10   2       21.86       20.12        4.02 o   0.7367E-01
   6 -10   2       25.01       29.33        3.33 o   0.1285E+00
   7 -10   2      -11.36        7.44        6.57 <   0.0000E+00
   8 -10   2       10.47       16.40        6.25 <   0.0000E+00
   9 -10   2       42.22       45.99        2.46 o   0.1818E+00
  10 -10   2       11.21        7.58        5.72 <   0.0000E+00
 -12  -9   2      -12.50       15.04        6.72 <   0.0000E+00
 -11  -9   2       15.17       19.05        4.94 <   0.0000E+00
 -10  -9   2       21.01       24.15        3.88 o   0.1008E+00
  -9  -9   2       10.91        6.65        9.57 <   0.0000E+00
  -8  -9   2       -0.59        7.22      211.46 <   0.0000E+00
  -7  -9   2       52.24       52.14        2.50 o   0.2018E+00
  -6  -9   2       11.82       10.39        5.71 <   0.0000E+00
  -5  -9   2       60.46       58.42        2.17 o   0.1692E+00
  -4  -9   2       15.31        4.22        4.99 <   0.0000E+00
  -3  -9   2      102.19      103.53        2.29 o   0.4923E-01
  -2  -9   2       36.80       37.60        2.44 o   0.2042E+00
  -1  -9   2       10.53       11.63        5.27 <   0.0000E+00
   0  -9   2       29.86       34.69        2.46 o   0.1470E+00
   1  -9   2       32.11       30.77        2.55 o   0.1604E+00
   2  -9   2        5.89        2.24       12.31 <   0.0000E+00
   3  -9   2        9.91       17.03        7.23 <   0.0000E+00
   4  -9   2       77.44       75.50        2.25 o   0.1057E+00
   5  -9   2       61.54       58.54        2.68 o   0.1606E+00
   6  -9   2        8.64       11.81        7.29 <   0.0000E+00
   7  -9   2       77.05       70.49        2.95 o   0.9049E-01
   8  -9   2       18.31       23.38        4.58 o   0.8649E-01
   9  -9   2      -17.18        2.17        3.71 <   0.0000E+00
  10  -9   2       11.79        5.13        6.41 <   0.0000E+00
  11  -9   2       -4.52        4.02       13.57 <   0.0000E+00
 -13  -8   2        7.18       21.39       10.97 <   0.0000E+00
 -12  -8   2       -4.35       10.51       15.10 <   0.0000E+00
 -11  -8   2       15.10       18.62        5.74 <   0.0000E+00
 -10  -8   2       27.90       33.18        5.09 o   0.1339E+00
  -9  -8   2      -11.66        0.88       10.87 <   0.0000E+00
  -8  -8   2       45.70       47.22        5.12 o   0.2095E+00
  -7  -8   2       66.05       70.97        2.59 o   0.1040E+00
  -6  -8   2       32.26       30.73        3.41 o   0.1592E+00
  -5  -8   2      117.96      117.02        2.13 o   0.3600E-01
  -4  -8   2       71.06       71.92        2.81 o   0.1197E+00
  -3  -8   2       10.44        8.48        8.21 <   0.0000E+00
  -2  -8   2       -9.82        6.32        5.92 <   0.0000E+00
  -1  -8   2       45.17       46.22        2.56 o   0.2141E+00
   0  -8   2       24.08       26.61        3.38 o   0.1223E+00
   1  -8   2       55.43       56.85        2.32 o   0.1793E+00
   2  -8   2       27.52       24.01        2.89 o   0.9815E-01
   3  -8   2       88.48       88.61        2.29 o   0.7364E-01
   4  -8   2       20.36       23.30        3.17 o   0.9494E-01
   5  -8   2       27.00       30.56        3.27 o   0.1436E+00
   6  -8   2       31.05       31.12        2.97 o   0.1657E+00
   7  -8   2       87.48       87.08        2.92 o   0.7682E-01
   8  -8   2       24.88       23.76        3.80 o   0.1027E+00
   9  -8   2       16.71       18.19        4.59 <   0.0000E+00
  10  -8   2       62.77       59.43        3.53 o   0.1539E+00
  11  -8   2      -11.79        7.05        6.49 <   0.0000E+00
  12  -8   2       10.00        3.01        4.63 <   0.0000E+00
 -13  -7   2       -2.29        5.25       27.24 <   0.0000E+00
 -12  -7   2       11.17       12.46        5.88 <   0.0000E+00
 -11  -7   2       -4.74        8.91       13.54 <   0.0000E+00
 -10  -7   2       38.37       43.03        3.43 o   0.1651E+00
  -9  -7   2       33.49       36.56        7.53 o   0.1803E+00
  -8  -7   2        4.75       12.22       27.62 <   0.0000E+00
  -7  -7   2       32.55       26.34        3.45 o   0.9446E-01
  -6  -7   2       50.96       56.07        2.37 o   0.1393E+00
  -5  -7   2      110.24      112.13        3.30 o   0.3994E-01
  -4  -7   2       14.74       21.47        6.14 <   0.0000E+00
  -3  -7   2       15.73       10.68        3.96 o   0.2222E-01
  -2  -7   2      126.54      126.39        1.97 o   0.2961E-01
  -1  -7   2       39.98       40.31        2.27 o   0.2142E+00
   0  -7   2       28.82       30.02        2.27 o   0.1550E+00
   1  -7   2       66.41       68.16        2.16 o   0.1315E+00
   2  -7   2      134.57      130.16        2.25 o   0.2666E-01
   3  -7   2       29.86       31.37        2.85 o   0.1642E+00
   4  -7   2       64.89       67.64        2.55 o   0.1289E+00
   5  -7   2       17.70       17.89        3.86 o   0.5909E-01
   6  -7   2       46.55       51.18        2.49 o   0.1584E+00
   7  -7   2       40.25       41.97        2.98 o   0.2098E+00
   8  -7   2        6.14        0.27       14.58 <   0.0000E+00
   9  -7   2       11.00       16.75        8.98 <   0.0000E+00
  10  -7   2       10.50       19.53        9.59 <   0.0000E+00
  11  -7   2      -14.64        7.20        8.53 <   0.0000E+00
  12  -7   2        9.85        9.95        6.93 <   0.0000E+00
 -14  -6   2       -3.54        5.23       25.73 <   0.0000E+00
 -13  -6   2       11.44       25.45        5.23 <   0.0000E+00
 -12  -6   2       38.08       50.29        3.48 o   0.4185E-02
 -11  -6   2       -6.83        0.99       11.78 <   0.0000E+00
 -10  -6   2        9.04        0.69       12.85 <   0.0000E+00
  -9  -6   2       32.12       34.65        4.59 o   0.1778E+00
  -8  -6   2       26.02       27.58        6.02 o   0.1338E+00
  -7  -6   2       64.96       65.96        3.36 o   0.1425E+00
  -6  -6   2       15.80       15.37        8.20 <   0.0000E+00
  -5  -6   2        4.55       20.42       29.36 <   0.0000E+00
  -4  -6   2       15.94       13.23        5.24 <   0.0000E+00
  -3  -6   2       26.54       27.69        3.29 o   0.1361E+00
  -2  -6   2       45.26       44.78        2.59 o   0.2177E+00
  -1  -6   2        9.11       10.43        6.04 <   0.0000E+00
   0  -6   2      269.43      258.49        1.97 o   0.5358E-02
   1  -6   2       87.74       87.93        2.24 o   0.7503E-01
   2  -6   2      126.37      121.27        2.30 o   0.3136E-01
   3  -6   2       10.98        4.70        8.45 <   0.0000E+00
   4  -6   2       78.51       78.39        2.41 o   0.9911E-01
   5  -6   2       62.71       67.20        2.70 o   0.1177E+00
   6  -6   2       21.58       22.73        5.28 o   0.9440E-01
   7  -6   2       48.98       49.57        2.95 o   0.2091E+00
   8  -6   2       69.92       70.30        3.08 o   0.1261E+00
   9  -6   2       26.91       22.77        4.34 o   0.8675E-01
  10  -6   2       68.01       63.62        2.96 o   0.1294E+00
  11  -6   2      -14.85        3.14       10.82 <   0.0000E+00
  12  -6   2       11.08        6.17        9.34 <   0.0000E+00
  13  -6   2       17.17       11.44        8.21 <   0.0000E+00
 -14  -5   2      -14.75        3.40        4.14 <   0.0000E+00
 -13  -5   2      -13.53        8.15        6.64 <   0.0000E+00
 -12  -5   2       61.48       57.10        2.79 o   0.1481E+00
 -11  -5   2       39.43       30.75        4.64 o   0.7096E-01
 -10  -5   2       16.88       19.09        6.71 <   0.0000E+00
  -9  -5   2       -7.21        0.10       13.61 <   0.0000E+00
  -8  -5   2       15.01       12.71        4.24 <   0.0000E+00
  -7  -5   2       34.62       30.67        3.07 o   0.1403E+00
  -6  -5   2       21.02       22.06        3.56 o   0.8918E-01
  -5  -5   2        9.62       16.29        6.31 <   0.0000E+00
  -4  -5   2       44.69       45.50        2.78 o   0.2161E+00
  -3  -5   2      108.49      110.88        2.41 o   0.4087E-01
  -2  -5   2        5.28       12.51       11.19 <   0.0000E+00
  -1  -5   2       56.66       60.39        2.70 o   0.1467E+00
   0  -5   2       24.41       21.48        2.82 o   0.8157E-01
   1  -5   2       14.29       14.34        5.03 <   0.0000E+00
   2  -5   2      202.46      202.80        2.21 o   0.9432E-02
   3  -5   2       25.56       19.37        4.00 o   0.5926E-01
   4  -5   2      114.85      115.31        2.61 o   0.3744E-01
   5  -5   2       99.33       94.40        2.42 o   0.5752E-01
   6  -5   2       60.21       57.79        3.28 o   0.1687E+00
   7  -5   2       40.89       41.89        4.46 o   0.2147E+00
   8  -5   2       17.52       10.46        5.24 <   0.0000E+00
   9  -5   2       25.74       26.71        3.46 o   0.1279E+00
  10  -5   2       52.08       55.35        2.85 o   0.1690E+00
  11  -5   2       42.06       43.16        3.48 o   0.2153E+00
  12  -5   2       -5.06        2.00       20.37 <   0.0000E+00
  13  -5   2       -8.28        8.66       10.08 <   0.0000E+00
  14  -5   2       18.92       29.29        6.89 <   0.0000E+00
 -14  -4   2       -5.30       40.24       15.75 <   0.0000E+00
 -13  -4   2       39.90       36.01        3.62 o   0.1662E+00
 -12  -4   2       69.68       70.29        3.00 o   0.1261E+00
 -11  -4   2       35.65       30.39        5.10 o   0.1228E+00
 -10  -4   2       29.75       31.28        3.75 o   0.1634E+00
  -9  -4   2       -6.80        1.13       13.35 <   0.0000E+00
  -8  -4   2       53.18       53.90        3.04 o   0.1942E+00
  -7  -4   2      -17.65        3.02        5.18 <   0.0000E+00
  -6  -4   2       17.98       17.72        3.82 o   0.5804E-01
  -5  -4   2       11.79       18.53        5.71 <   0.0000E+00
  -4  -4   2       85.15       81.86        1.97 o   0.8469E-01
  -3  -4   2       28.34       28.08        2.41 o   0.1407E+00
  -2  -4   2       74.36       73.36        2.42 o   0.1145E+00
  -1  -4   2       98.44      107.41        2.11 o   0.3635E-01
   0  -4   2      242.86      245.22        2.27 o   0.6204E-02
   1  -4   2       68.79       68.13        2.38 o   0.1342E+00
   2  -4   2       33.13       32.09        3.06 o   0.1715E+00
   3  -4   2       63.12       64.30        2.61 o   0.1489E+00
   4  -4   2      219.90      209.94        2.10 o   0.8312E-02
   5  -4   2       94.88       98.08        2.40 o   0.5503E-01
   6  -4   2       59.47       56.78        2.98 o   0.1700E+00
   7  -4   2       83.57       81.47        4.70 o   0.8846E-01
   8  -4   2       15.95       17.30        4.81 <   0.0000E+00
   9  -4   2        4.59        9.29       17.27 <   0.0000E+00
  10  -4   2      -15.58        7.20        5.71 <   0.0000E+00
  11  -4   2       10.93       15.88        7.09 <   0.0000E+00
  12  -4   2       -6.49        7.13       13.99 <   0.0000E+00
  13  -4   2       33.97       37.38        3.60 o   0.1789E+00
  14  -4   2       10.69       10.57        6.76 <   0.0000E+00
 -14  -3   2      -16.15        4.85        5.63 <   0.0000E+00
 -13  -3   2       48.81       45.38        2.83 o   0.1876E+00
 -12  -3   2       20.31       28.21        7.86 <   0.0000E+00
 -11  -3   2       -4.49       19.40       23.41 <   0.0000E+00
 -10  -3   2       -6.81       10.13       13.66 <   0.0000E+00
  -9  -3   2      -15.58        2.78        6.06 <   0.0000E+00
  -8  -3   2       17.43       23.46        5.30 <   0.0000E+00
  -7  -3   2       19.22       28.89        5.43 <   0.0000E+00
  -6  -3   2       11.76       12.77        5.43 <   0.0000E+00
  -5  -3   2       80.06       78.62        2.33 o   0.9731E-01
  -4  -3   2       94.36       97.54        2.42 o   0.5584E-01
  -3  -3   2       69.77       72.38        2.38 o   0.1134E+00
  -2  -3   2       44.61       47.08        2.74 o   0.2004E+00
  -1  -3   2       85.61       86.29        1.89 o   0.7839E-01
   0  -3   2       54.01       55.17        2.18 o   0.1875E+00
   1  -3   2      232.02      230.45        1.94 o   0.7095E-02
   2  -3   2       30.98       30.27        2.26 o   0.1584E+00
   3  -3   2      139.07      142.33        1.66 o   0.2166E-01
   4  -3   2       54.90       57.60        2.27 o   0.1671E+00
   5  -3   2       11.58        8.33        4.80 <   0.0000E+00
   6  -3   2       -7.32        8.84       11.76 <   0.0000E+00
   7  -3   2       79.59       82.87        4.66 o   0.8234E-01
   8  -3   2        9.92       18.28       16.80 <   0.0000E+00
   9  -3   2       27.69       33.43        3.10 o   0.1270E+00
  10  -3   2       49.34       53.87        3.40 o   0.1545E+00
  11  -3   2       22.59       25.29        3.91 o   0.1112E+00
  12  -3   2       25.80       27.77        3.40 o   0.1339E+00
  13  -3   2       43.45       42.72        2.92 o   0.2167E+00
  14  -3   2      -14.66        5.85        5.94 <   0.0000E+00
 -15  -2   2       -6.39        9.56        9.32 <   0.0000E+00
 -14  -2   2       19.03       16.25        5.09 <   0.0000E+00
 -13  -2   2       37.58       37.89        3.43 o   0.2066E+00
 -12  -2   2       64.87       75.54        3.09 o   0.4697E-01
 -11  -2   2       32.56       40.35        3.23 o   0.8789E-01
 -10  -2   2       43.53       49.78        3.09 o   0.1253E+00
  -9  -2   2       13.23       14.03        5.82 <   0.0000E+00
  -8  -2   2       39.82       38.74        3.99 o   0.2070E+00
  -7  -2   2       68.87       69.16        2.93 o   0.1306E+00
  -6  -2   2      143.07      135.90        2.66 o   0.2293E-01
  -5  -2   2      346.56      337.57        2.40 o   0.3208E-02
  -4  -2   2      126.64      130.93        2.56 o   0.2630E-01
  -3  -2   2        7.20        9.70        8.80 <   0.0000E+00
  -2  -2   2       11.02       14.26        4.52 <   0.0000E+00
  -1  -2   2      490.77      512.67        2.46 o   0.1471E-02
   0  -2   2      352.33      359.52        1.59 o   0.2864E-02
   1  -2   2      717.12      761.86        1.97 o   0.7417E-03
   2  -2   2       73.23       73.79        1.38 o   0.1136E+00
   3  -2   2      182.39      186.18        2.25 o   0.1137E-01
   4  -2   2      230.71      225.19        2.47 o   0.7377E-02
   5  -2   2       38.58       41.56        3.08 o   0.1939E+00
   6  -2   2      184.86      169.99        3.64 o   0.1184E-01
   7  -2   2      -12.05       23.55       11.52 <   0.0000E+00
   8  -2   2       34.39       33.58        5.90 o   0.1822E+00
   9  -2   2       21.17       16.74        4.16 o   0.4897E-01
  10  -2   2       22.34       23.83        4.20 o   0.1029E+00
  11  -2   2       17.61       15.74        4.91 <   0.0000E+00
  12  -2   2       25.77       25.41        3.65 o   0.1175E+00
  13  -2   2       10.54        7.83        6.64 <   0.0000E+00
  14  -2   2       -0.53        4.84      164.62 <   0.0000E+00
 -15  -1   2        4.65        2.24       24.10 <   0.0000E+00
 -14  -1   2       10.11        2.21       10.88 <   0.0000E+00
 -13  -1   2       12.90       13.19        6.05 <   0.0000E+00
 -12  -1   2        5.25        8.20       19.64 <   0.0000E+00
 -11  -1   2       29.54       30.68        4.13 o   0.1603E+00
 -10  -1   2      114.27      110.57        2.48 o   0.4043E-01
  -9  -1   2       45.81       44.56        2.41 o   0.2142E+00
  -8  -1   2       39.07       40.72        3.76 o   0.2085E+00
  -7  -1   2       23.03       26.46        4.70 o   0.1165E+00
  -6  -1   2       64.80       65.25        2.65 o   0.1462E+00
  -5  -1   2      228.23      223.38        2.29 o   0.7530E-02
  -4  -1   2       38.44       38.71        2.33 o   0.2097E+00
  -3  -1   2      180.53      187.66        2.36 o   0.1091E-01
  -2  -1   2      227.59      241.38        2.21 o   0.5997E-02
  -1  -1   2      299.56      313.80        1.94 o   0.3594E-02
   0  -1   2       34.08       44.50        1.50 o   0.2533E-01
   1  -1   2      209.91      215.20        1.33 o   0.8152E-02
   2  -1   2       11.59       12.39        4.14 <   0.0000E+00
   3  -1   2      328.19      336.72        2.09 o   0.3228E-02
   4  -1   2       24.71       28.06        2.86 o   0.1285E+00
   5  -1   2       32.38       35.80        3.06 o   0.1727E+00
   6  -1   2      212.65      193.05        3.66 o   0.8307E-02
   7  -1   2       31.16       29.13        4.93 o   0.1446E+00
   8  -1   2       15.31       23.01        7.50 <   0.0000E+00
   9  -1   2      -15.42        1.39        4.38 <   0.0000E+00
  10  -1   2       64.95       65.89        2.42 o   0.1428E+00
  11  -1   2       40.57       40.92        3.01 o   0.2155E+00
  12  -1   2       47.76       45.94        3.02 o   0.2087E+00
  13  -1   2       14.80        3.63        5.52 <   0.0000E+00
  14  -1   2       17.61       15.26        4.23 o   0.4271E-01
 -15   0   2       23.93       17.76        5.93 o   0.5125E-01
 -14   0   2       16.23       17.98        6.46 <   0.0000E+00
 -13   0   2       32.06       36.69        4.49 o   0.1561E+00
 -12   0   2       29.52       31.77        3.52 o   0.1627E+00
 -11   0   2      152.02      144.76        3.11 o   0.1975E-01
 -10   0   2      -12.94        1.31        6.75 <   0.0000E+00
  -9   0   2      165.15      157.93        2.29 o   0.1615E-01
  -8   0   2       40.37       42.05        4.84 o   0.2102E+00
  -7   0   2       39.87       45.71        3.95 o   0.1369E+00
  -6   0   2       53.41       53.54        2.63 o   0.1966E+00
  -5   0   2       26.95       27.48        2.51 o   0.1353E+00
  -4   0   2       42.24       45.08        2.46 o   0.1975E+00
  -3   0   2       31.68       30.14        3.04 o   0.1548E+00
  -2   0   2      318.32      322.77        1.66 o   0.3537E-02
  -1   0   2      193.06      200.56        2.04 o   0.9380E-02
   0   0   2      186.14      195.16        1.52 o   0.9817E-02
   1   0   2      150.17      154.79        1.19 o   0.1743E-01
   2   0   2      301.26      305.75        1.36 o   0.3932E-02
   3   0   2      155.28      165.14        2.01 o   0.1401E-01
   4   0   2      185.07      182.18        2.61 o   0.1200E-01
   5   0   2       46.26       45.06        4.81 o   0.2144E+00
   6   0   2       84.62       83.74        3.55 o   0.8428E-01
   7   0   2       81.10       80.60        4.15 o   0.9267E-01
   8   0   2       25.56       24.93        5.35 o   0.1133E+00
   9   0   2      100.85       96.35        2.33 o   0.5559E-01
  10   0   2       93.49       91.10        2.23 o   0.6715E-01
  11   0   2       77.17       75.68        2.85 o   0.1061E+00
  12   0   2       -5.70        6.42       13.31 <   0.0000E+00
  13   0   2        7.75        7.72       10.02 <   0.0000E+00
  14   0   2       13.58        1.05        4.87 <   0.0000E+00
  15   0   2        4.49        0.29       14.13 <   0.0000E+00
 -15   1   2       11.11        0.25        8.95 <   0.0000E+00
 -14   1   2      -13.58       12.93        6.03 <   0.0000E+00
 -13   1   2      -10.28        1.05        9.89 <   0.0000E+00
 -12   1   2       -1.82       14.77       48.03 <   0.0000E+00
 -11   1   2       62.85       65.43        2.88 o   0.1381E+00
 -10   1   2       26.87       22.05        4.17 o   0.7933E-01
  -9   1   2       17.92       11.92        6.15 <   0.0000E+00
  -8   1   2       38.34       28.08        5.49 o   0.4864E-01
  -7   1   2       62.38       64.30        3.35 o   0.1458E+00
  -6   1   2      163.06      156.90        3.29 o   0.1662E-01
  -5   1   2       61.45       64.92        2.72 o   0.1334E+00
  -4   1   2      191.45      191.75        2.58 o   0.1071E-01
  -3   1   2       44.32       46.87        2.96 o   0.1996E+00
  -2   1   2      385.36      408.24        2.16 o   0.2134E-02
  -1   1   2      355.19      380.64        2.14 o   0.2358E-02
   0   1   2       58.99       62.49        2.46 o   0.1416E+00
   1   1   2      437.69      455.91        1.74 o   0.1811E-02
   2   1   2      477.89      494.51        1.41 o   0.1590E-02
   3   1   2      156.70      166.53        1.90 o   0.1374E-01
   4   1   2       44.91       44.58        2.65 o   0.2181E+00
   5   1   2       63.84       64.92        2.52 o   0.1466E+00
   6   1   2      183.40      176.52        2.68 o   0.1256E-01
   7   1   2       18.57       19.36        4.51 o   0.6882E-01
   8   1   2      117.14      110.58        3.53 o   0.3765E-01
   9   1   2       11.15        1.11        7.38 <   0.0000E+00
  10   1   2       55.43       51.54        2.40 o   0.1702E+00
  11   1   2       23.26       20.83        3.62 o   0.7774E-01
  12   1   2       26.48       30.85        3.77 o   0.1365E+00
  13   1   2       37.50       36.18        3.24 o   0.1950E+00
  14   1   2        9.47        5.32       10.18 <   0.0000E+00
  15   1   2       25.39       23.32        3.69 o   0.9727E-01
 -14   2   2       18.01       22.40        6.20 <   0.0000E+00
 -13   2   2      -15.97       10.45        7.05 <   0.0000E+00
 -12   2   2       23.68       21.09        5.86 o   0.7952E-01
 -11   2   2       77.04       75.55        2.34 o   0.1065E+00
 -10   2   2       86.71       83.75        2.61 o   0.8114E-01
  -9   2   2       45.97       45.09        2.78 o   0.2160E+00
  -8   2   2       72.96       70.79        3.91 o   0.1205E+00
  -7   2   2      110.51      113.03        4.18 o   0.3889E-01
  -6   2   2       34.17       34.94        4.24 o   0.1910E+00
  -5   2   2       28.49       30.33        4.38 o   0.1547E+00
  -4   2   2      127.03      125.03        3.03 o   0.3023E-01
  -3   2   2      264.11      268.02        3.11 o   0.5135E-02
  -2   2   2      401.43      420.19        2.18 o   0.2077E-02
  -1   2   2      248.67      263.50        1.74 o   0.4999E-02
   0   2   2      591.30      640.39        2.06 o   0.9183E-03
   1   2   2      102.26      105.76        2.24 o   0.4529E-01
   2   2   2      288.62      294.92        2.53 o   0.4204E-02
   3   2   2      144.17      141.84        2.35 o   0.2197E-01
   4   2   2       35.40       35.48        2.23 o   0.1953E+00
   5   2   2       30.41       31.45        2.53 o   0.1667E+00
   6   2   2      108.86      107.55        2.28 o   0.4465E-01
   7   2   2       60.06       59.49        2.82 o   0.1711E+00
   8   2   2       61.09       63.90        3.42 o   0.1422E+00
   9   2   2       54.26       54.95        2.79 o   0.1900E+00
  10   2   2      -20.96        2.70        4.51 <   0.0000E+00
  11   2   2       17.02       10.00        5.84 <   0.0000E+00
  12   2   2       33.68       39.57        3.96 o   0.1354E+00
  13   2   2       14.35        7.75        5.70 <   0.0000E+00
  14   2   2        9.39        9.17       10.87 <   0.0000E+00
  15   2   2        6.23        5.76       10.33 <   0.0000E+00
 -14   3   2       11.56        7.30        7.77 <   0.0000E+00
 -13   3   2       14.64       17.69        7.57 <   0.0000E+00
 -12   3   2      -22.28        7.29        6.64 <   0.0000E+00
 -11   3   2       44.83       44.95        3.18 o   0.2182E+00
 -10   3   2       64.18       65.36        2.76 o   0.1445E+00
  -9   3   2       55.69       54.94        2.19 o   0.1900E+00
  -8   3   2       17.62       12.68        9.45 <   0.0000E+00
  -7   3   2       86.86       83.70        4.37 o   0.8078E-01
  -6   3   2       25.20       24.77        4.70 o   0.1122E+00
  -5   3   2      126.74      127.40        3.07 o   0.2897E-01
  -4   3   2      150.41      147.53        3.14 o   0.1987E-01
  -3   3   2       33.77       34.95        3.05 o   0.1894E+00
  -2   3   2       20.99       24.79        2.78 o   0.1023E+00
  -1   3   2       93.31       92.83        1.88 o   0.6538E-01
   0   3   2      126.23      131.91        1.60 o   0.2529E-01
   1   3   2       48.37       49.03        2.34 o   0.2103E+00
   2   3   2        9.43        8.80        6.52 <   0.0000E+00
   3   3   2       35.06       37.27        2.47 o   0.1931E+00
   4   3   2      100.70      103.28        2.34 o   0.4887E-01
   5   3   2       34.13       33.42        2.77 o   0.1817E+00
   6   3   2      167.18      161.29        2.45 o   0.1563E-01
   7   3   2       87.40       88.45        2.72 o   0.7354E-01
   8   3   2       70.81       69.27        2.94 o   0.1280E+00
   9   3   2       47.19       47.84        2.69 o   0.2131E+00
  10   3   2       30.32       34.96        4.02 o   0.1507E+00
  11   3   2        5.39        1.47       20.94 <   0.0000E+00
  12   3   2        7.64       12.18       13.54 <   0.0000E+00
  13   3   2       37.45       39.64        3.99 o   0.2013E+00
  14   3   2      -10.08        3.02        7.14 <   0.0000E+00
  15   3   2       25.79       25.13        2.98 o   0.1149E+00
 -14   4   2        8.38       21.39        7.65 <   0.0000E+00
 -13   4   2       18.62       17.80        6.71 <   0.0000E+00
 -12   4   2       46.14       47.24        4.38 o   0.2124E+00
 -11   4   2        9.78       23.70       15.56 <   0.0000E+00
 -10   4   2       51.09       53.99        2.87 o   0.1776E+00
  -9   4   2      -10.76       14.56        7.71 <   0.0000E+00
  -8   4   2       63.30       62.39        2.41 o   0.1577E+00
  -7   4   2       17.15       14.30        8.53 <   0.0000E+00
  -6   4   2      192.41      183.66        4.64 o   0.1126E-01
  -5   4   2       64.95       66.27        3.49 o   0.1404E+00
  -4   4   2       97.30       99.72        3.88 o   0.5356E-01
  -3   4   2      191.77      196.29        2.68 o   0.1004E-01
  -2   4   2      196.90      209.72        2.26 o   0.8060E-02
  -1   4   2      167.89      171.89        1.93 o   0.1367E-01
   0   4   2      190.96      205.10        1.84 o   0.8278E-02
   1   4   2      147.18      147.09        2.93 o   0.2020E-01
   2   4   2      105.62      111.43        2.70 o   0.3778E-01
   3   4   2      235.01      231.86        2.65 o   0.6983E-02
   4   4   2       71.13       64.01        2.27 o   0.9432E-01
   5   4   2      139.69      137.25        2.39 o   0.2383E-01
   6   4   2       77.20       78.69        2.71 o   0.9700E-01
   7   4   2       12.40       21.67        7.92 <   0.0000E+00
   8   4   2       13.58        5.60        8.56 <   0.0000E+00
   9   4   2        4.43        9.53       18.66 <   0.0000E+00
  10   4   2       41.54       42.99        3.70 o   0.2128E+00
  11   4   2       -7.66       20.71       20.50 <   0.0000E+00
  12   4   2       35.33       36.57        4.49 o   0.1976E+00
  13   4   2       -8.21       11.56        8.78 <   0.0000E+00
  14   4   2       16.64       18.15        3.95 o   0.6036E-01
  15   4   2        6.42        6.23        7.47 <   0.0000E+00
 -14   5   2       30.17       31.49        3.54 o   0.1658E+00
 -13   5   2        9.81        8.53        8.88 <   0.0000E+00
 -12   5   2      -24.38        5.17        5.50 <   0.0000E+00
 -11   5   2        2.86       20.93       41.83 <   0.0000E+00
 -10   5   2      102.86      100.57        2.96 o   0.5252E-01
  -9   5   2       95.73       85.09        2.98 o   0.4498E-01
  -8   5   2        4.27        6.22       21.52 <   0.0000E+00
  -7   5   2      112.60      104.47        4.50 o   0.4015E-01
  -6   5   2       14.01       12.36        7.24 <   0.0000E+00
  -5   5   2       35.95       40.60        2.98 o   0.1628E+00
  -4   5   2       28.79       31.72        3.17 o   0.1569E+00
  -3   5   2       64.62       63.25        2.80 o   0.1526E+00
  -2   5   2      198.23      187.00        2.23 o   0.1047E-01
  -1   5   2       27.37       27.67        2.55 o   0.1372E+00
   0   5   2      175.94      175.45        3.08 o   0.1318E-01
   1   5   2      100.35       99.24        2.74 o   0.5496E-01
   2   5   2      258.86      245.82        3.53 o   0.5828E-02
   3   5   2      292.09      275.81        2.97 o   0.4520E-02
   4   5   2       -7.32        0.93       10.68 <   0.0000E+00
   5   5   2       37.34       40.33        2.81 o   0.1920E+00
   6   5   2       15.27       19.86        8.40 <   0.0000E+00
   7   5   2      116.03      110.21        3.63 o   0.3883E-01
   8   5   2       85.72       84.05        2.40 o   0.8277E-01
   9   5   2      129.95      119.22        2.64 o   0.2722E-01
  10   5   2       66.99       64.09        4.22 o   0.1408E+00
  11   5   2       30.53       29.83        4.94 o   0.1547E+00
  12   5   2       17.90       16.44        4.26 o   0.4967E-01
  13   5   2       22.17       23.17        3.53 o   0.9825E-01
  14   5   2        9.42        2.02        5.59 <   0.0000E+00
 -13   6   2      -10.61        4.34        6.08 <   0.0000E+00
 -12   6   2       15.47       38.02       11.49 <   0.0000E+00
 -11   6   2       12.47        4.27        6.83 <   0.0000E+00
 -10   6   2       19.24       19.86        5.67 <   0.0000E+00
  -9   6   2       58.96       53.54        3.49 o   0.1382E+00
  -8   6   2       15.34        6.71        6.07 <   0.0000E+00
  -7   6   2       52.09       45.94        3.36 o   0.1292E+00
  -6   6   2      146.03      139.00        2.98 o   0.2181E-01
  -5   6   2       39.38       36.85        3.41 o   0.1881E+00
  -4   6   2        7.51        5.29       10.35 <   0.0000E+00
  -3   6   2       90.22       92.57        2.46 o   0.6459E-01
  -2   6   2       42.47       43.16        2.95 o   0.2171E+00
  -1   6   2      -16.53        1.12        4.96 <   0.0000E+00
   0   6   2       72.21       75.27        2.26 o   0.1026E+00
   1   6   2       81.78       82.47        2.80 o   0.8758E-01
   2   6   2       44.08       41.73        2.67 o   0.2028E+00
   3   6   2        6.95       13.64        7.58 <   0.0000E+00
   4   6   2      125.05      123.54        2.39 o   0.3125E-01
   5   6   2       72.74       72.19        2.61 o   0.1191E+00
   6   6   2       17.85        7.87        6.55 <   0.0000E+00
   7   6   2       75.52       70.15        3.21 o   0.1024E+00
   8   6   2       10.56        6.65       10.70 <   0.0000E+00
   9   6   2       90.72       86.28        2.87 o   0.7198E-01
  10   6   2       57.95       53.89        3.75 o   0.1622E+00
  11   6   2       53.82       55.17        3.25 o   0.1865E+00
  12   6   2       12.06       19.72        7.87 <   0.0000E+00
  13   6   2       13.00       25.07        5.08 <   0.0000E+00
  14   6   2       11.96       17.19        4.97 <   0.0000E+00
 -13   7   2       12.04        7.55        8.79 <   0.0000E+00
 -12   7   2       12.01        4.81        8.40 <   0.0000E+00
 -11   7   2       50.45       50.69        4.20 o   0.2066E+00
 -10   7   2       31.93       29.12        4.98 o   0.1395E+00
  -9   7   2       15.12       21.29        8.90 <   0.0000E+00
  -8   7   2      -12.88        2.20        6.19 <   0.0000E+00
  -7   7   2       24.85       28.61        4.00 o   0.1291E+00
  -6   7   2       33.88       35.60        3.38 o   0.1897E+00
  -5   7   2       91.11       86.17        3.16 o   0.7064E-01
  -4   7   2       27.27       21.90        4.12 o   0.7625E-01
  -3   7   2       24.11       26.68        3.14 o   0.1226E+00
  -2   7   2      102.51       97.02        2.37 o   0.5288E-01
  -1   7   2       12.30       15.12        4.12 <   0.0000E+00
   0   7   2       35.48       39.22        2.06 o   0.1784E+00
   1   7   2      170.40      161.94        2.81 o   0.1497E-01
   2   7   2       83.14       80.68        2.31 o   0.8971E-01
   3   7   2      101.96      101.79        2.26 o   0.5167E-01
   4   7   2       33.02       34.31        2.86 o   0.1851E+00
   5   7   2      111.93      111.59        2.83 o   0.4076E-01
   6   7   2      121.41      118.94        2.66 o   0.3418E-01
   7   7   2       67.91       65.80        3.15 o   0.1391E+00
   8   7   2       31.40       27.39        3.76 o   0.1192E+00
   9   7   2      118.23      114.42        2.94 o   0.3705E-01
  10   7   2       16.38       21.29        4.55 <   0.0000E+00
  11   7   2        4.81        4.87       14.29 <   0.0000E+00
  12   7   2       17.65       18.10        3.50 o   0.6042E-01
  13   7   2        7.39        3.40       10.49 <   0.0000E+00
 -12   8   2       15.30       25.47        6.38 <   0.0000E+00
 -11   8   2       39.75       43.83        3.20 o   0.1771E+00
 -10   8   2       -5.61        4.20       10.18 <   0.0000E+00
  -9   8   2       14.16       11.95        5.22 <   0.0000E+00
  -8   8   2       26.09       26.31        3.87 o   0.1253E+00
  -7   8   2       15.74       10.66        5.36 <   0.0000E+00
  -6   8   2      108.33       98.39        2.53 o   0.4028E-01
  -5   8   2       64.38       60.47        2.14 o   0.1442E+00
  -4   8   2       18.18       15.97        3.54 o   0.4666E-01
  -3   8   2       52.71       50.04        3.05 o   0.1916E+00
  -2   8   2        2.24        8.91       31.70 <   0.0000E+00
  -1   8   2       47.00       46.24        2.45 o   0.2154E+00
   0   8   2       29.33       29.60        2.75 o   0.1535E+00
   1   8   2       87.48       87.73        2.42 o   0.7542E-01
   2   8   2       16.00       11.11        3.46 o   0.2370E-01
   3   8   2       76.55       75.36        2.38 o   0.1076E+00
   4   8   2       70.70       69.76        2.88 o   0.1276E+00
   5   8   2       21.75       12.36        4.21 o   0.2535E-01
   6   8   2       95.61       93.88        3.01 o   0.6293E-01
   7   8   2       24.04       26.95        4.61 o   0.1230E+00
   8   8   2       15.73       19.19        8.98 <   0.0000E+00
   9   8   2      134.07      123.10        2.78 o   0.2530E-01
  10   8   2       31.66       26.93        3.12 o   0.1103E+00
  11   8   2       -6.25        7.24       10.39 <   0.0000E+00
  12   8   2       19.95       23.96        3.57 o   0.9557E-01
  13   8   2       -3.22        5.87       16.32 <   0.0000E+00
 -10   9   2       11.34        7.46        5.09 <   0.0000E+00
  -9   9   2       11.84        9.02        6.16 <   0.0000E+00
  -8   9   2        3.15       11.85       25.43 <   0.0000E+00
  -7   9   2       46.13       43.21        2.81 o   0.1963E+00
  -6   9   2       70.37       64.38        2.44 o   0.1084E+00
  -5   9   2      131.58      126.34        2.17 o   0.2831E-01
  -4   9   2       53.14       51.44        2.17 o   0.1976E+00
  -3   9   2       99.80       96.54        1.85 o   0.5717E-01
  -2   9   2       50.49       48.76        2.11 o   0.2046E+00
  -1   9   2       14.32        6.15        4.99 <   0.0000E+00
   0   9   2       20.83       16.65        3.69 o   0.4866E-01
   1   9   2       12.23       10.58        5.11 <   0.0000E+00
   2   9   2       73.45       74.58        2.10 o   0.1102E+00
   3   9   2       48.19       49.76        2.09 o   0.2036E+00
   4   9   2       26.98       26.18        2.95 o   0.1236E+00
   5   9   2       61.25       60.17        2.29 o   0.1668E+00
   6   9   2      -18.35        5.07        5.72 <   0.0000E+00
   7   9   2       28.39       26.86        3.99 o   0.1279E+00
   8   9   2        7.52        5.08       14.87 <   0.0000E+00
   9   9   2       21.99       22.99        4.97 o   0.9648E-01
  10   9   2        6.73        4.82       10.43 <   0.0000E+00
  11   9   2       48.80       45.62        2.60 o   0.1916E+00
  12   9   2      -11.54        9.23        4.80 <   0.0000E+00
 -11  10   2      -12.12       18.20        6.00 <   0.0000E+00
 -10  10   2        7.19        6.35       10.93 <   0.0000E+00
  -9  10   2       22.30       19.85        3.38 o   0.7077E-01
  -8  10   2        9.05        5.64        6.46 <   0.0000E+00
  -7  10   2        8.53        7.31        8.83 <   0.0000E+00
  -6  10   2       87.89       83.10        2.23 o   0.7697E-01
  -5  10   2       87.76       74.43        2.31 o   0.2251E-01
  -4  10   2      180.17      163.80        2.23 o   0.1214E-01
  -3  10   2       17.62       14.06        4.10 o   0.3622E-01
  -2  10   2       51.03       51.94        2.28 o   0.2006E+00
  -1  10   2       35.16       34.60        2.70 o   0.1895E+00
   0  10   2       29.69       31.36        2.92 o   0.1633E+00
   1  10   2       40.63       44.80        2.63 o   0.1748E+00
   2  10   2       27.27       37.11        4.10 o   0.4180E-01
   3  10   2        8.41       10.43        9.61 <   0.0000E+00
   4  10   2       10.30        7.01        9.34 <   0.0000E+00
   5  10   2       12.38        3.75        6.80 <   0.0000E+00
   6  10   2       29.69       27.69        3.21 o   0.1334E+00
   7  10   2       21.22       10.69        4.64 o   0.1981E-01
   8  10   2       34.77       25.91        3.64 o   0.6551E-01
   9  10   2       -6.45       12.58       10.82 <   0.0000E+00
  10  10   2       -8.40       11.37        7.86 <   0.0000E+00
  11  10   2      -13.14        5.16        7.20 <   0.0000E+00
  12  10   2      -13.98       19.24        5.58 <   0.0000E+00
 -10  11   2       -4.90        7.84        9.84 <   0.0000E+00
  -9  11   2       11.74       12.97        4.88 <   0.0000E+00
  -8  11   2       -9.58        8.04        8.59 <   0.0000E+00
  -7  11   2       -7.18        1.94        7.36 <   0.0000E+00
  -6  11   2       25.44       25.35        2.94 o   0.1171E+00
  -5  11   2       75.34       69.48        2.16 o   0.9925E-01
  -4  11   2        8.90        4.17        7.01 <   0.0000E+00
  -3  11   2       23.77       23.77        3.43 o   0.1035E+00
  -2  11   2       32.37       33.17        2.46 o   0.1796E+00
  -1  11   2       12.52       11.82        5.78 <   0.0000E+00
   0  11   2        9.60        4.61        6.89 <   0.0000E+00
   1  11   2        9.68        6.33        6.52 <   0.0000E+00
   2  11   2       53.09       55.72        3.43 o   0.1746E+00
   3  11   2       69.88       66.89        3.34 o   0.1302E+00
   4  11   2       75.93       69.72        3.71 o   0.9541E-01
   5  11   2       23.69       24.47        4.93 o   0.1093E+00
   6  11   2       41.99       40.22        3.52 o   0.2064E+00
   7  11   2       33.79       31.92        3.51 o   0.1663E+00
   8  11   2       14.16        3.09        6.96 <   0.0000E+00
   9  11   2        6.20        7.29       10.35 <   0.0000E+00
  10  11   2       -6.74       10.28       11.71 <   0.0000E+00
  11  11   2        7.29       19.64        8.21 <   0.0000E+00
  -9  12   2      -15.02       10.78        6.50 <   0.0000E+00
  -8  12   2        9.07       15.83        6.63 <   0.0000E+00
  -7  12   2        6.00       10.89        6.88 <   0.0000E+00
  -6  12   2       32.11       40.76        2.97 o   0.6634E-01
  -5  12   2       31.40       33.14        2.25 o   0.1752E+00
  -4  12   2       37.36       39.15        2.19 o   0.2035E+00
  -3  12   2      -13.26        5.87        4.46 <   0.0000E+00
  -2  12   2       23.86       24.49        3.82 o   0.1093E+00
  -1  12   2       12.88        5.50        5.40 <   0.0000E+00
   0  12   2       17.28       16.08        4.38 o   0.4777E-01
   1  12   2       18.86       21.98        4.27 o   0.8469E-01
   2  12   2       29.19       29.90        3.67 o   0.1553E+00
   3  12   2       24.93       22.41        4.10 o   0.8948E-01
   4  12   2       11.82       18.48        9.03 <   0.0000E+00
   5  12   2       21.75       17.40        4.55 o   0.5256E-01
   6  12   2       42.37       41.15        2.82 o   0.2124E+00
   7  12   2       44.42       42.85        2.62 o   0.2116E+00
   8  12   2       50.98       48.39        2.84 o   0.1961E+00
   9  12   2       23.85       21.87        3.54 o   0.8626E-01
  10  12   2        8.25        8.08        5.84 <   0.0000E+00
  -7  13   2        6.58       11.28        7.88 <   0.0000E+00
  -6  13   2      -11.19        5.96        3.86 <   0.0000E+00
  -5  13   2       16.30       23.40        3.76 o   0.7422E-01
  -4  13   2       15.61        5.13        4.20 <   0.0000E+00
  -3  13   2        1.22        5.63       56.69 <   0.0000E+00
  -2  13   2        6.35        3.26        9.59 <   0.0000E+00
  -1  13   2       15.47       22.36        4.14 <   0.0000E+00
   0  13   2       33.25       31.91        2.98 o   0.1687E+00
   1  13   2       38.60       42.77        2.94 o   0.1748E+00
   2  13   2       37.19       42.05        2.79 o   0.1602E+00
   3  13   2       27.20       29.79        3.09 o   0.1463E+00
   4  13   2       17.59       18.37        3.53 o   0.6204E-01
   5  13   2       38.58       38.66        2.13 o   0.2097E+00
   6  13   2       -4.17       13.08       13.89 <   0.0000E+00
   7  13   2       -9.69        9.66        5.86 <   0.0000E+00
   8  13   2        3.19        5.85       18.34 <   0.0000E+00
  -6  14   2      -13.36       15.73        3.99 <   0.0000E+00
  -5  14   2       -9.15       11.25        5.43 <   0.0000E+00
  -4  14   2        5.49       10.03       13.06 <   0.0000E+00
  -3  14   2       26.60       21.26        2.69 o   0.7247E-01
  -2  14   2       26.40       26.65        3.43 o   0.1282E+00
  -1  14   2       12.71       11.14        5.68 <   0.0000E+00
   0  14   2       10.66       10.41        4.86 <   0.0000E+00
   1  14   2        9.79       13.77        5.63 <   0.0000E+00
   2  14   2       -9.72        7.08        5.16 <   0.0000E+00
   3  14   2      -12.91        2.21        4.10 <   0.0000E+00
   4  14   2      -10.56        1.00        4.72 <   0.0000E+00
   5  14   2       15.48       14.94        2.98 o   0.4150E-01
   6  14   2      -15.52        1.38        4.52 <   0.0000E+00
   7  14   2      -13.67        3.94        6.69 <   0.0000E+00
  -3  15   2       21.32       30.80        3.06 o   0.5765E-01
  -2  15   2       -9.41        0.45        6.62 <   0.0000E+00
  -1  15   2        3.65       16.50       11.55 <   0.0000E+00
   0  15   2      -13.75        3.89        4.08 <   0.0000E+00
   1  15   2       11.67       13.50        4.25 <   0.0000E+00
   2  15   2       14.23       23.86        3.74 <   0.0000E+00
   3  15   2       17.97       19.00        3.08 o   0.6628E-01
   4  15   2      -14.35        0.89        5.42 <   0.0000E+00
  -5 -14   3       15.06       21.10        3.34 o   0.6894E-01
  -4 -14   3       10.11        7.74        6.19 <   0.0000E+00
  -3 -14   3       13.90       10.79        5.05 <   0.0000E+00
  -2 -14   3       22.47       19.10        3.98 o   0.6430E-01
  -1 -14   3       18.09       11.48        3.76 o   0.2427E-01
   0 -14   3       14.85       16.16        3.17 o   0.4814E-01
   1 -14   3       -7.81        1.72        6.14 <   0.0000E+00
   2 -14   3       12.82       23.74        3.73 <   0.0000E+00
   3 -14   3        7.02       12.60        6.98 <   0.0000E+00
   4 -14   3       -6.42       11.95        7.32 <   0.0000E+00
  -7 -13   3      -12.00        4.62        7.15 <   0.0000E+00
  -6 -13   3       17.17       21.95        3.35 o   0.7899E-01
  -5 -13   3       15.36       18.76        3.96 <   0.0000E+00
  -4 -13   3        9.43       12.30        5.20 <   0.0000E+00
  -3 -13   3        9.93        3.38        6.23 <   0.0000E+00
  -2 -13   3       10.22        4.59        5.74 <   0.0000E+00
  -1 -13   3      -11.13        6.22        5.47 <   0.0000E+00
   0 -13   3       10.28        8.18        4.96 <   0.0000E+00
   1 -13   3       17.70       22.60        3.96 o   0.8255E-01
   2 -13   3       27.07       21.45        2.84 o   0.7258E-01
   3 -13   3       -2.94        4.52       19.21 <   0.0000E+00
   4 -13   3      -13.98        7.24        3.73 <   0.0000E+00
   5 -13   3       12.10        9.65        4.67 <   0.0000E+00
   6 -13   3       -6.75        0.96        9.61 <   0.0000E+00
   7 -13   3        9.72       11.02        6.70 <   0.0000E+00
  -9 -12   3       16.61       22.01        3.94 o   0.7672E-01
  -8 -12   3       22.00       26.51        3.41 o   0.1096E+00
  -7 -12   3      -12.21        9.20        5.05 <   0.0000E+00
  -6 -12   3       72.44       66.84        2.66 o   0.1078E+00
  -5 -12   3       12.65       13.34        4.36 <   0.0000E+00
  -4 -12   3       -7.01       12.63       10.09 <   0.0000E+00
  -3 -12   3       40.63       40.98        2.37 o   0.2156E+00
  -2 -12   3        9.80        1.41        7.47 <   0.0000E+00
  -1 -12   3       22.90       24.82        3.14 o   0.1100E+00
   0 -12   3       26.05       23.51        2.94 o   0.9771E-01
   1 -12   3       11.39       16.08        5.42 <   0.0000E+00
   2 -12   3       21.58       22.81        2.92 o   0.9491E-01
   3 -12   3       50.59       52.59        2.24 o   0.1915E+00
   4 -12   3       22.62       26.05        2.99 o   0.1135E+00
   5 -12   3        7.37        3.57        6.61 <   0.0000E+00
   6 -12   3        5.71        2.96        8.50 <   0.0000E+00
   7 -12   3       35.41       38.87        3.08 o   0.1822E+00
   8 -12   3       -5.94        5.42       11.37 <   0.0000E+00
 -10 -11   3       12.68       17.74        4.39 <   0.0000E+00
  -9 -11   3       12.36       13.24        6.27 <   0.0000E+00
  -8 -11   3       29.91       30.85        2.65 o   0.1623E+00
  -7 -11   3       47.78       46.31        2.67 o   0.2112E+00
  -6 -11   3        6.87        2.20        9.51 <   0.0000E+00
  -5 -11   3       90.95       87.29        2.29 o   0.7211E-01
  -4 -11   3       -7.52       16.22       11.17 <   0.0000E+00
  -3 -11   3       57.34       57.40        2.58 o   0.1808E+00
  -2 -11   3       27.95       25.02        3.18 o   0.1081E+00
  -1 -11   3        8.84        7.57        8.78 <   0.0000E+00
   0 -11   3       21.99       22.69        2.96 o   0.9440E-01
   1 -11   3       22.06       29.51        2.75 o   0.8933E-01
   2 -11   3       23.25       23.60        2.63 o   0.1022E+00
   3 -11   3       46.11       49.09        2.36 o   0.1900E+00
   4 -11   3       22.07       21.18        3.78 o   0.8230E-01
   5 -11   3       22.18       23.10        3.49 o   0.9759E-01
   6 -11   3       -9.91        4.63        5.91 <   0.0000E+00
   7 -11   3       10.54        2.08        4.93 <   0.0000E+00
   8 -11   3       21.35       23.75        3.10 o   0.9990E-01
   9 -11   3       12.44        1.68        4.51 <   0.0000E+00
 -11 -10   3        8.45       10.55        5.16 <   0.0000E+00
 -10 -10   3       22.13       28.60        3.71 o   0.1005E+00
  -9 -10   3       35.23       39.29        3.51 o   0.1728E+00
  -8 -10   3       27.42       27.16        2.96 o   0.1326E+00
  -7 -10   3       20.87       25.57        3.60 o   0.1023E+00
  -6 -10   3       27.93       22.95        2.85 o   0.8421E-01
  -5 -10   3        9.31        6.34        6.83 <   0.0000E+00
  -4 -10   3       83.35       78.86        2.51 o   0.8726E-01
  -3 -10   3       36.38       37.16        3.00 o   0.2023E+00
  -2 -10   3       39.40       41.36        2.52 o   0.2068E+00
  -1 -10   3       10.93        7.28        5.71 <   0.0000E+00
   0 -10   3       19.94       24.12        2.90 o   0.9582E-01
   1 -10   3       35.03       36.06        2.45 o   0.1961E+00
   2 -10   3       58.96       58.48        1.96 o   0.1756E+00
   3 -10   3       25.25       27.64        2.83 o   0.1310E+00
   4 -10   3       21.42       24.89        3.47 o   0.1047E+00
   5 -10   3       26.32       22.80        3.02 o   0.8940E-01
   6 -10   3       57.23       54.20        2.33 o   0.1753E+00
   7 -10   3       13.39       14.42        4.79 <   0.0000E+00
   8 -10   3       -9.29        6.62        6.57 <   0.0000E+00
   9 -10   3       18.73       26.80        4.18 o   0.7595E-01
  10 -10   3        7.10       11.95       11.12 <   0.0000E+00
 -12  -9   3       -8.33       21.78        7.62 <   0.0000E+00
 -11  -9   3       -7.75       13.32        6.80 <   0.0000E+00
 -10  -9   3       -9.15        9.98        8.69 <   0.0000E+00
  -9  -9   3       15.79       11.83        5.10 <   0.0000E+00
  -8  -9   3       -6.35       12.90       13.39 <   0.0000E+00
  -7  -9   3      -11.86       13.61        6.34 <   0.0000E+00
  -6  -9   3       11.57       14.97        6.90 <   0.0000E+00
  -5  -9   3       69.64       70.52        2.13 o   0.1248E+00
  -4  -9   3       56.09       59.27        2.48 o   0.1559E+00
  -3  -9   3       80.37       81.63        2.16 o   0.8936E-01
  -2  -9   3       67.38       65.90        2.39 o   0.1413E+00
  -1  -9   3       17.83       17.88        3.22 o   0.5892E-01
   0  -9   3       24.37       24.84        2.86 o   0.1125E+00
   1  -9   3        9.79       12.99        5.98 <   0.0000E+00
   2  -9   3        6.52        1.16       10.43 <   0.0000E+00
   3  -9   3       26.91       25.42        2.41 o   0.1158E+00
   4  -9   3       48.77       50.13        1.99 o   0.2039E+00
   5  -9   3       56.81       55.34        2.29 o   0.1852E+00
   6  -9   3       96.70       87.72        2.48 o   0.5201E-01
   7  -9   3       15.27        8.58        6.04 <   0.0000E+00
   8  -9   3       31.40       25.05        3.22 o   0.8681E-01
   9  -9   3        5.51        0.85       12.14 <   0.0000E+00
  10  -9   3       12.15        4.24        5.70 <   0.0000E+00
  11  -9   3        7.78       23.58       10.71 <   0.0000E+00
 -13  -8   3        8.11        1.46        9.28 <   0.0000E+00
 -12  -8   3        7.13        3.36        9.08 <   0.0000E+00
 -11  -8   3       -5.01       15.56       12.46 <   0.0000E+00
 -10  -8   3       17.86       23.43        4.89 <   0.0000E+00
  -9  -8   3       28.38       30.11        4.33 o   0.1536E+00
  -8  -8   3       15.71       19.70        6.59 <   0.0000E+00
  -7  -8   3       31.71       32.96        3.30 o   0.1766E+00
  -6  -8   3       87.55       86.55        2.32 o   0.7772E-01
  -5  -8   3        8.05        4.67        8.46 <   0.0000E+00
  -4  -8   3      113.99      109.35        1.92 o   0.4078E-01
  -3  -8   3        9.77        0.26        6.89 <   0.0000E+00
  -2  -8   3       28.26       27.24        3.02 o   0.1323E+00
  -1  -8   3       57.99       58.65        2.58 o   0.1745E+00
   0  -8   3       76.64       74.07        2.78 o   0.1082E+00
   1  -8   3       41.92       40.58        2.29 o   0.2105E+00
   2  -8   3       15.98       13.96        4.35 <   0.0000E+00
   3  -8   3        8.94       12.45        7.60 <   0.0000E+00
   4  -8   3       94.68       89.42        2.13 o   0.6420E-01
   5  -8   3        9.23       15.72        7.28 <   0.0000E+00
   6  -8   3       78.25       77.45        2.48 o   0.1016E+00
   7  -8   3       64.80       64.82        2.62 o   0.1485E+00
   8  -8   3       -4.33        6.51       20.98 <   0.0000E+00
   9  -8   3       10.55       10.35        6.58 <   0.0000E+00
  10  -8   3       22.46       27.18        3.72 o   0.1120E+00
  11  -8   3      -17.19       18.46        5.28 <   0.0000E+00
  12  -8   3       12.02       15.31        7.76 <   0.0000E+00
 -13  -7   3        4.59        3.08       20.75 <   0.0000E+00
 -12  -7   3       15.03       24.76        4.71 <   0.0000E+00
 -11  -7   3      -15.33        9.50        8.96 <   0.0000E+00
 -10  -7   3       -9.31       21.96       10.23 <   0.0000E+00
  -9  -7   3       12.81       10.76        9.24 <   0.0000E+00
  -8  -7   3       25.02       21.42        7.22 <   0.0000E+00
  -7  -7   3       30.41       30.29        3.58 o   0.1591E+00
  -6  -7   3       71.60       71.06        2.22 o   0.1232E+00
  -5  -7   3       78.92       79.69        2.69 o   0.9509E-01
  -4  -7   3       50.67       52.60        2.75 o   0.1920E+00
  -3  -7   3       21.31       20.50        5.21 o   0.7716E-01
  -2  -7   3       92.91       94.90        2.08 o   0.6102E-01
  -1  -7   3       20.10       21.84        3.88 o   0.8654E-01
   0  -7   3      124.17      119.29        2.14 o   0.3278E-01
   1  -7   3       40.82       40.47        2.53 o   0.2145E+00
   2  -7   3       54.69       52.08        2.25 o   0.1868E+00
   3  -7   3       25.88       21.74        3.34 o   0.7985E-01
   4  -7   3       16.36       12.00        5.80 <   0.0000E+00
   5  -7   3      107.38      102.54        2.04 o   0.4743E-01
   6  -7   3      159.76      151.79        2.06 o   0.1749E-01
   7  -7   3       13.56       16.80        7.02 <   0.0000E+00
   8  -7   3       54.18       53.47        2.65 o   0.1959E+00
   9  -7   3       77.78       74.83        2.86 o   0.1044E+00
  10  -7   3       31.71       38.83        3.46 o   0.1048E+00
  11  -7   3      -15.63        5.43        6.47 <   0.0000E+00
  12  -7   3       21.99       21.66        6.10 <   0.0000E+00
  13  -7   3       11.46       20.92        5.65 <   0.0000E+00
 -14  -6   3       11.37        6.69        5.57 <   0.0000E+00
 -13  -6   3       14.88        4.50        5.03 <   0.0000E+00
 -12  -6   3       26.25       40.76        3.24 o   0.0000E+00
 -11  -6   3       23.08       29.19        5.82 o   0.1072E+00
 -10  -6   3       -5.40       13.14       19.35 <   0.0000E+00
  -9  -6   3       15.34       25.63       10.49 <   0.0000E+00
  -8  -6   3       16.79       17.16        8.12 <   0.0000E+00
  -7  -6   3       22.14       10.26        5.11 o   0.1796E-01
  -6  -6   3       80.13       78.76        3.56 o   0.9701E-01
  -5  -6   3       77.51       79.36        2.87 o   0.9457E-01
  -4  -6   3       13.49       14.87        5.75 <   0.0000E+00
  -3  -6   3       18.13       21.93        4.24 o   0.8227E-01
  -2  -6   3       45.70       50.46        2.58 o   0.1568E+00
  -1  -6   3        3.78        6.75       17.71 <   0.0000E+00
   0  -6   3      103.53      100.16        2.02 o   0.5206E-01
   1  -6   3      219.09      210.09        2.04 o   0.8374E-02
   2  -6   3        9.85        9.28        6.66 <   0.0000E+00
   3  -6   3       76.59       74.69        2.53 o   0.1083E+00
   4  -6   3       63.47       63.93        2.58 o   0.1519E+00
   5  -6   3       -9.85        7.96       10.23 <   0.0000E+00
   6  -6   3        7.52        1.29        9.94 <   0.0000E+00
   7  -6   3       87.04       84.79        2.40 o   0.8019E-01
   8  -6   3       26.37       22.84        3.22 o   0.8958E-01
   9  -6   3       12.44       12.39        8.29 <   0.0000E+00
  10  -6   3       20.49       21.52        4.12 o   0.8477E-01
  11  -6   3       -7.82        1.14       13.75 <   0.0000E+00
  12  -6   3       23.06       24.54        4.24 o   0.1087E+00
  13  -6   3       12.51        2.79        6.75 <   0.0000E+00
 -14  -5   3        9.22        5.69       10.12 <   0.0000E+00
 -13  -5   3       28.40       38.80        3.47 o   0.2851E-01
 -12  -5   3       17.13       19.71        4.51 <   0.0000E+00
 -11  -5   3       14.74        2.84        6.00 <   0.0000E+00
 -10  -5   3       53.78       59.11        3.38 o   0.1296E+00
  -9  -5   3      -11.83        6.22        9.27 <   0.0000E+00
  -8  -5   3        4.02        8.98       18.09 <   0.0000E+00
  -7  -5   3       65.69       65.83        2.60 o   0.1440E+00
  -6  -5   3      103.49      100.25        2.68 o   0.5208E-01
  -5  -5   3       17.83        7.33        4.63 <   0.0000E+00
  -4  -5   3       83.52       88.41        1.96 o   0.6676E-01
  -3  -5   3       31.83       33.95        2.62 o   0.1775E+00
  -2  -5   3       54.81       61.40        2.53 o   0.1051E+00
  -1  -5   3       31.61       36.69        2.71 o   0.1481E+00
   0  -5   3       35.51       33.92        2.28 o   0.1811E+00
   1  -5   3      151.28      150.49        2.04 o   0.1908E-01
   2  -5   3       81.25       85.93        2.17 o   0.7185E-01
   3  -5   3      117.57      116.47        2.57 o   0.3640E-01
   4  -5   3       10.09        3.78        8.68 <   0.0000E+00
   5  -5   3       79.88       82.03        3.32 o   0.8694E-01
   6  -5   3       52.41       56.75        3.86 o   0.1500E+00
   7  -5   3       36.78       35.09        3.05 o   0.1872E+00
   8  -5   3       22.51       21.96        4.15 o   0.8841E-01
   9  -5   3       58.40       57.08        2.53 o   0.1789E+00
  10  -5   3       -8.05        6.10       10.82 <   0.0000E+00
  11  -5   3       23.32       16.52        5.44 o   0.4421E-01
  12  -5   3        8.70        1.29        9.28 <   0.0000E+00
  13  -5   3       -3.80        8.15       30.54 <   0.0000E+00
 -14  -4   3        8.48       19.34        9.14 <   0.0000E+00
 -13  -4   3       57.43       55.90        3.73 o   0.1826E+00
 -12  -4   3       35.82       34.34        3.70 o   0.1840E+00
 -11  -4   3       59.02       63.05        3.01 o   0.1345E+00
 -10  -4   3        8.25        3.58       11.82 <   0.0000E+00
  -9  -4   3       -6.15        6.17       18.45 <   0.0000E+00
  -8  -4   3        1.18        3.71       62.57 <   0.0000E+00
  -7  -4   3       58.72       58.30        2.88 o   0.1765E+00
  -6  -4   3        5.19        8.75       17.13 <   0.0000E+00
  -5  -4   3       33.53       30.99        2.94 o   0.1549E+00
  -4  -4   3      138.73      132.38        2.22 o   0.2478E-01
  -3  -4   3      124.14      125.33        2.08 o   0.3018E-01
  -2  -4   3       82.87       84.56        2.58 o   0.8152E-01
  -1  -4   3       87.23       92.21        2.80 o   0.6044E-01
   0  -4   3      254.95      253.63        2.35 o   0.5783E-02
   1  -4   3      173.40      174.83        2.21 o   0.1328E-01
   2  -4   3      140.85      140.14        2.12 o   0.2278E-01
   3  -4   3       69.34       72.26        2.51 o   0.1125E+00
   4  -4   3       18.60       15.89        5.97 <   0.0000E+00
   5  -4   3       46.59       45.11        2.94 o   0.2124E+00
   6  -4   3       65.05       60.96        2.82 o   0.1407E+00
   7  -4   3       36.97       34.88        4.27 o   0.1830E+00
   8  -4   3       45.78       45.85        2.92 o   0.2174E+00
   9  -4   3       16.94       18.63        5.71 <   0.0000E+00
  10  -4   3       24.76       22.83        4.41 o   0.9373E-01
  11  -4   3       24.19       28.36        3.77 o   0.1240E+00
  12  -4   3       10.31        6.97        7.92 <   0.0000E+00
  13  -4   3       15.08       14.59        5.80 <   0.0000E+00
  14  -4   3       26.67       43.26        3.88 o   0.0000E+00
 -14  -3   3       12.69       14.57        5.52 <   0.0000E+00
 -13  -3   3      -11.32        4.36        7.98 <   0.0000E+00
 -12  -3   3       25.57       35.72        3.58 o   0.3741E-01
 -11  -3   3       28.14       26.11        3.54 o   0.1202E+00
 -10  -3   3      -11.78        3.19       10.27 <   0.0000E+00
  -9  -3   3       17.55        1.48        5.10 <   0.0000E+00
  -8  -3   3       35.88       38.76        3.63 o   0.1904E+00
  -7  -3   3       54.97       48.77        3.06 o   0.1270E+00
  -6  -3   3      119.91      116.66        2.43 o   0.3558E-01
  -5  -3   3      209.31      195.85        2.10 o   0.9188E-02
  -4  -3   3       16.64       17.67        4.98 <   0.0000E+00
  -3  -3   3      376.94      367.50        2.44 o   0.2734E-02
  -2  -3   3      121.59      127.22        3.13 o   0.2762E-01
  -1  -3   3      236.91      242.06        2.53 o   0.6327E-02
   0  -3   3       20.47       20.41        3.32 o   0.7693E-01
   1  -3   3       64.34       69.72        2.18 o   0.1033E+00
   2  -3   3      104.08      106.21        1.92 o   0.4579E-01
   3  -3   3      117.33      117.62        3.01 o   0.3559E-01
   4  -3   3      166.38      161.04        2.02 o   0.1577E-01
   5  -3   3       69.31       74.99        2.18 o   0.8901E-01
   6  -3   3       76.69       76.50        3.01 o   0.1048E+00
   7  -3   3       57.57       53.77        3.59 o   0.1661E+00
   8  -3   3        9.82       20.34        9.34 <   0.0000E+00
   9  -3   3       15.92        4.56        5.51 <   0.0000E+00
  10  -3   3       10.55        5.45        8.72 <   0.0000E+00
  11  -3   3       32.42       33.14        3.51 o   0.1796E+00
  12  -3   3       24.13       26.61        3.86 o   0.1224E+00
  13  -3   3      -14.80        4.12        5.87 <   0.0000E+00
  14  -3   3        9.24       28.49        9.77 <   0.0000E+00
 -14  -2   3       -8.21       10.77       10.51 <   0.0000E+00
 -13  -2   3       30.19       31.74        3.64 o   0.1666E+00
 -12  -2   3        8.14        2.66        7.11 <   0.0000E+00
 -11  -2   3       64.72       64.17        3.12 o   0.1508E+00
 -10  -2   3       34.74       41.99        2.74 o   0.1019E+00
  -9  -2   3       24.30       32.99        3.56 o   0.6887E-01
  -8  -2   3       14.38       18.32        6.80 <   0.0000E+00
  -7  -2   3       12.40       18.65        7.09 <   0.0000E+00
  -6  -2   3       34.53       34.82        2.99 o   0.1914E+00
  -5  -2   3      207.23      199.82        2.35 o   0.9467E-02
  -4  -2   3       21.20       25.23        3.48 o   0.1042E+00
  -3  -2   3       74.27       75.77        2.81 o   0.1059E+00
  -2  -2   3      288.80      291.56        3.06 o   0.4335E-02
  -1  -2   3      168.42      170.75        1.86 o   0.1400E-01
   0  -2   3       47.32       49.48        2.54 o   0.1990E+00
   1  -2   3      314.31      324.15        1.74 o   0.3454E-02
   2  -2   3      234.61      236.69        1.60 o   0.6696E-02
   3  -2   3       34.38       33.57        1.96 o   0.1824E+00
   4  -2   3       41.56       41.52        2.58 o   0.2168E+00
   5  -2   3      231.81      216.97        2.90 o   0.7324E-02
   6  -2   3      -15.62        4.17        7.19 <   0.0000E+00
   7  -2   3      106.54      104.22        4.56 o   0.4793E-01
   8  -2   3       77.95       74.86        4.92 o   0.1038E+00
   9  -2   3       17.31        7.33        4.39 o   0.1205E-01
  10  -2   3        2.82        3.44       35.86 <   0.0000E+00
  11  -2   3       24.69       22.03        3.88 o   0.8619E-01
  12  -2   3       36.14       35.67        3.03 o   0.1959E+00
  13  -2   3       19.82       24.08        3.58 o   0.9519E-01
  14  -2   3       38.29       36.61        3.14 o   0.1945E+00
 -14  -1   3       -8.60       10.18        9.76 <   0.0000E+00
 -13  -1   3        9.50        5.90       15.18 <   0.0000E+00
 -12  -1   3       22.19       13.11        4.31 o   0.2803E-01
 -11  -1   3       31.67       34.29        3.43 o   0.1750E+00
 -10  -1   3       84.83       84.93        2.55 o   0.8177E-01
  -9  -1   3       80.16       81.94        2.45 o   0.8780E-01
  -8  -1   3       10.31       16.51       12.21 <   0.0000E+00
  -7  -1   3       96.82       96.90        3.08 o   0.5868E-01
  -6  -1   3       11.72        7.39        7.25 <   0.0000E+00
  -5  -1   3       48.86       48.91        2.57 o   0.2118E+00
  -4  -1   3       65.53       70.70        2.55 o   0.1026E+00
  -3  -1   3      178.46      179.33        2.77 o   0.1252E-01
  -2  -1   3      423.16      442.90        2.52 o   0.1890E-02
  -1  -1   3      337.99      353.61        2.16 o   0.2860E-02
   0  -1   3      552.56      594.39        2.13 o   0.1064E-02
   1  -1   3      190.35      190.03        1.58 o   0.1094E-01
   2  -1   3      561.72      589.44        1.75 o   0.1154E-02
   3  -1   3        6.12       10.86        8.59 <   0.0000E+00
   4  -1   3      177.28      181.73        2.11 o   0.1197E-01
   5  -1   3       90.65       92.38        2.56 o   0.6548E-01
   6  -1   3      132.81      122.19        3.27 o   0.2608E-01
   7  -1   3       81.76       76.55        3.56 o   0.8878E-01
   8  -1   3       46.24       46.58        4.59 o   0.2162E+00
   9  -1   3       92.43       90.72        2.38 o   0.6863E-01
  10  -1   3       49.93       48.82        2.69 o   0.2088E+00
  11  -1   3       20.20       16.39        4.46 o   0.4788E-01
  12  -1   3        5.58        0.82       14.82 <   0.0000E+00
  13  -1   3       37.78       35.13        2.80 o   0.1793E+00
  14  -1   3        5.13        3.08       10.56 <   0.0000E+00
 -15   0   3       -3.08       10.73       24.55 <   0.0000E+00
 -14   0   3       -9.66        6.14        7.83 <   0.0000E+00
 -13   0   3       15.61       40.24        5.22 <   0.0000E+00
 -12   0   3       16.29       20.49        4.71 <   0.0000E+00
 -11   0   3       25.82       27.31        4.19 o   0.1318E+00
 -10   0   3       94.79       94.77        2.60 o   0.6210E-01
  -9   0   3       76.19       75.13        2.47 o   0.1086E+00
  -8   0   3       81.97       85.30        4.27 o   0.7692E-01
  -7   0   3       59.11       61.16        3.93 o   0.1579E+00
  -6   0   3       16.99       18.82        4.38 <   0.0000E+00
  -5   0   3       14.66        9.01        5.62 <   0.0000E+00
  -4   0   3       63.96       65.08        3.06 o   0.1456E+00
  -3   0   3       30.55       32.30        3.69 o   0.1695E+00
  -2   0   3       72.42       79.95        2.61 o   0.6842E-01
  -1   0   3      168.05      176.00        3.16 o   0.1249E-01
   0   0   3       61.29       68.99        2.32 o   0.8018E-01
   1   0   3      259.52      280.73        1.90 o   0.4156E-02
   2   0   3       74.85       81.40        1.50 o   0.7196E-01
   3   0   3       42.22       42.23        2.10 o   0.2177E+00
   4   0   3       61.73       60.73        2.24 o   0.1646E+00
   5   0   3       42.65       41.69        3.20 o   0.2146E+00
   6   0   3       24.54       28.36        3.64 o   0.1270E+00
   7   0   3       75.32       74.12        3.63 o   0.1117E+00
   8   0   3      -18.79       14.05        5.78 <   0.0000E+00
   9   0   3      106.87      103.47        2.46 o   0.4799E-01
  10   0   3       46.48       50.16        2.44 o   0.1769E+00
  11   0   3       42.89       42.41        3.03 o   0.2172E+00
  12   0   3       22.91       24.57        4.53 o   0.1084E+00
  13   0   3       -5.15       13.91       15.87 <   0.0000E+00
  14   0   3       23.75       19.61        3.47 o   0.6594E-01
 -14   1   3       13.53        8.25        6.65 <   0.0000E+00
 -13   1   3       31.42       35.14        4.15 o   0.1658E+00
 -12   1   3       37.00       38.88        3.03 o   0.2018E+00
 -11   1   3       44.10       40.24        3.32 o   0.1782E+00
 -10   1   3       80.93       71.53        2.69 o   0.5984E-01
  -9   1   3       31.34       34.74        2.91 o   0.1684E+00
  -8   1   3       20.34       10.00        9.77 <   0.0000E+00
  -7   1   3      -16.30       11.57        8.94 <   0.0000E+00
  -6   1   3       41.92       36.86        3.60 o   0.1495E+00
  -5   1   3       79.91       81.48        3.25 o   0.8927E-01
  -4   1   3      114.17      113.50        3.82 o   0.3898E-01
  -3   1   3      165.04      169.27        3.39 o   0.1416E-01
  -2   1   3       96.19       97.82        2.82 o   0.5673E-01
  -1   1   3      106.00      111.81        2.58 o   0.3751E-01
   0   1   3      632.99      679.75        2.91 o   0.8585E-03
   1   1   3      116.23      115.56        2.37 o   0.3723E-01
   2   1   3      213.06      215.13        1.79 o   0.8244E-02
   3   1   3      241.31      246.64        1.94 o   0.6082E-02
   4   1   3       42.86       46.50        2.34 o   0.1833E+00
   5   1   3       44.99       47.17        2.46 o   0.2034E+00
   6   1   3       62.86       63.00        2.39 o   0.1561E+00
   7   1   3       93.34       95.11        2.59 o   0.6083E-01
   8   1   3      -12.48        2.96        8.81 <   0.0000E+00
   9   1   3       91.98       92.46        2.20 o   0.6604E-01
  10   1   3      103.64      102.87        2.31 o   0.5023E-01
  11   1   3        8.33       13.36       12.11 <   0.0000E+00
  12   1   3       61.63       56.36        2.65 o   0.1355E+00
  13   1   3       39.63       38.92        4.03 o   0.2093E+00
  14   1   3       -8.00        8.24        9.69 <   0.0000E+00
  15   1   3        5.07        6.69       19.18 <   0.0000E+00
 -14   2   3        5.42       10.65       19.21 <   0.0000E+00
 -13   2   3        3.79       13.92       26.34 <   0.0000E+00
 -12   2   3       43.12       41.09        3.33 o   0.2055E+00
 -11   2   3       46.28       46.23        3.06 o   0.2169E+00
 -10   2   3      104.20       98.07        2.63 o   0.5030E-01
  -9   2   3       29.42       32.70        3.65 o   0.1594E+00
  -8   2   3       29.63       30.34        4.87 o   0.1588E+00
  -7   2   3       52.07       54.24        4.03 o   0.1842E+00
  -6   2   3      101.78       96.40        3.80 o   0.5388E-01
  -5   2   3       19.54        2.86        6.18 <   0.0000E+00
  -4   2   3       20.19       16.19        5.87 <   0.0000E+00
  -3   2   3       36.59       40.84        3.69 o   0.1710E+00
  -2   2   3       10.27        6.83        6.72 <   0.0000E+00
  -1   2   3      147.14      155.58        1.99 o   0.1640E-01
   0   2   3       93.91       94.41        2.37 o   0.6266E-01
   1   2   3       57.15       57.55        2.36 o   0.1798E+00
   2   2   3       44.22       50.93        2.16 o   0.1144E+00
   3   2   3      100.06       99.02        3.75 o   0.5532E-01
   4   2   3       64.82       63.94        2.86 o   0.1511E+00
   5   2   3      110.67      111.89        2.56 o   0.4038E-01
   6   2   3      125.44      122.26        2.91 o   0.3164E-01
   7   2   3       35.79       37.31        3.22 o   0.1991E+00
   8   2   3       47.38       49.30        3.28 o   0.2015E+00
   9   2   3       48.04       47.64        2.45 o   0.2142E+00
  10   2   3       93.36       91.24        2.66 o   0.6725E-01
  11   2   3        8.90        8.46        8.40 <   0.0000E+00
  12   2   3       39.68       37.62        3.71 o   0.1957E+00
  13   2   3       55.72       52.95        3.89 o   0.1823E+00
  14   2   3       -9.49        8.29       10.34 <   0.0000E+00
  15   2   3       -4.08        6.56       13.59 <   0.0000E+00
 -14   3   3       17.44       21.61        5.17 <   0.0000E+00
 -13   3   3       19.89       15.33       10.66 <   0.0000E+00
 -12   3   3       26.71       22.61        4.70 o   0.8575E-01
 -11   3   3       10.32       12.45        9.88 <   0.0000E+00
 -10   3   3       27.07       31.14        3.78 o   0.1415E+00
  -9   3   3      121.06      115.41        2.48 o   0.3494E-01
  -8   3   3       90.00       92.73        2.39 o   0.6384E-01
  -7   3   3       27.78       24.93        5.88 o   0.1074E+00
  -6   3   3       32.77       33.52        4.70 o   0.1821E+00
  -5   3   3       61.04       63.50        4.42 o   0.1459E+00
  -4   3   3       15.39        8.79        7.36 <   0.0000E+00
  -3   3   3       62.39       65.88        3.84 o   0.1301E+00
  -2   3   3      223.96      228.03        2.40 o   0.7218E-02
  -1   3   3       20.07       17.63        3.13 o   0.5643E-01
   0   3   3      179.18      188.29        2.19 o   0.1061E-01
   1   3   3       17.99       20.47        3.77 o   0.7519E-01
   2   3   3       24.72       23.65        3.13 o   0.1018E+00
   3   3   3      118.55      116.84        3.30 o   0.3600E-01
   4   3   3      112.36      108.25        3.65 o   0.4229E-01
   5   3   3      105.33      103.51        2.70 o   0.4906E-01
   6   3   3       70.92       70.47        3.00 o   0.1255E+00
   7   3   3       46.73       49.11        3.55 o   0.1975E+00
   8   3   3      122.48      117.25        3.41 o   0.3395E-01
   9   3   3       68.75       69.86        2.63 o   0.1270E+00
  10   3   3      128.88      125.82        2.79 o   0.2949E-01
  11   3   3       97.59       92.60        3.82 o   0.5996E-01
  12   3   3       -4.56       14.25       21.58 <   0.0000E+00
  13   3   3       30.34       29.41        5.36 o   0.1508E+00
  14   3   3       36.35       28.48        3.87 o   0.8113E-01
  15   3   3       14.94        7.64        4.27 <   0.0000E+00
 -14   4   3        8.99        0.59        6.44 <   0.0000E+00
 -13   4   3       28.73       32.49        5.24 o   0.1526E+00
 -12   4   3       19.15        1.77        7.25 <   0.0000E+00
 -11   4   3       12.43        3.48        9.09 <   0.0000E+00
 -10   4   3       64.62       62.62        2.53 o   0.1524E+00
  -9   4   3       20.77       23.98        4.32 o   0.9912E-01
  -8   4   3       50.15       47.31        2.67 o   0.1953E+00
  -7   4   3       54.40       54.62        6.02 o   0.1923E+00
  -6   4   3       69.28       70.11        5.00 o   0.1264E+00
  -5   4   3      146.43      133.81        3.51 o   0.2015E-01
  -4   4   3      206.64      197.65        3.42 o   0.9556E-02
  -3   4   3      108.40      112.55        2.88 o   0.3833E-01
  -2   4   3       16.70       14.03        4.87 <   0.0000E+00
  -1   4   3      107.61      111.68        2.47 o   0.3918E-01
   0   4   3       71.55       74.60        2.07 o   0.1047E+00
   1   4   3      139.60      148.76        1.87 o   0.1788E-01
   2   4   3       90.62       87.56        2.96 o   0.7285E-01
   3   4   3       11.50        7.41        5.42 <   0.0000E+00
   4   4   3      205.00      195.74        2.95 o   0.9733E-02
   5   4   3       68.10       68.11        2.93 o   0.1349E+00
   6   4   3       19.38       17.63        4.48 o   0.5692E-01
   7   4   3       18.91       22.65        6.63 <   0.0000E+00
   8   4   3       66.66       64.94        2.78 o   0.1443E+00
   9   4   3       85.51       80.64        2.63 o   0.8164E-01
  10   4   3      130.82      117.43        3.15 o   0.2411E-01
  11   4   3       37.71       41.09        4.19 o   0.1879E+00
  12   4   3       14.33       19.40        8.22 <   0.0000E+00
  13   4   3      -15.92        8.20        5.71 <   0.0000E+00
  14   4   3       -6.38       11.69       11.40 <   0.0000E+00
 -14   5   3      -12.16        5.19        5.24 <   0.0000E+00
 -13   5   3       -5.59        5.31       14.70 <   0.0000E+00
 -12   5   3      -12.85        5.93       10.19 <   0.0000E+00
 -11   5   3       83.95       81.00        3.33 o   0.8767E-01
 -10   5   3       29.77       31.74        3.69 o   0.1643E+00
  -9   5   3      110.47      100.27        2.70 o   0.3833E-01
  -8   5   3       34.93       29.67        2.85 o   0.1199E+00
  -7   5   3       19.77       23.11        4.66 o   0.9225E-01
  -6   5   3       16.42       21.46        6.33 <   0.0000E+00
  -5   5   3      229.75      213.80        3.06 o   0.7416E-02
  -4   5   3       55.49       56.76        2.76 o   0.1806E+00
  -3   5   3       55.81       56.67        2.98 o   0.1825E+00
  -2   5   3       12.28       20.90        4.97 <   0.0000E+00
  -1   5   3       87.11       94.05        1.85 o   0.5299E-01
   0   5   3      127.38      129.13        2.32 o   0.2790E-01
   1   5   3       89.91       88.40        2.50 o   0.7330E-01
   2   5   3       12.77        5.45        6.25 <   0.0000E+00
   3   5   3       44.87       46.48        2.71 o   0.2099E+00
   4   5   3       70.02       70.97        4.11 o   0.1230E+00
   5   5   3       36.56       37.33        4.38 o   0.2031E+00
   6   5   3       36.46       32.80        4.41 o   0.1554E+00
   7   5   3      124.06      119.63        3.77 o   0.3282E-01
   8   5   3       66.14       68.67        2.48 o   0.1264E+00
   9   5   3       53.21       50.41        2.82 o   0.1892E+00
  10   5   3       87.01       82.58        3.65 o   0.7930E-01
  11   5   3       24.50       29.84        3.97 o   0.1198E+00
  12   5   3       53.86       61.80        3.44 o   0.8355E-01
  13   5   3       14.40        9.26        4.40 <   0.0000E+00
  14   5   3       26.41       32.97        3.39 o   0.1109E+00
 -13   6   3       14.96        7.33        5.00 <   0.0000E+00
 -12   6   3       14.42       41.70        8.48 <   0.0000E+00
 -11   6   3       14.63       25.45        6.09 <   0.0000E+00
 -10   6   3       58.87       58.38        3.13 o   0.1761E+00
  -9   6   3       33.46       28.60        3.35 o   0.1186E+00
  -8   6   3       95.29       91.56        2.53 o   0.6426E-01
  -7   6   3      100.99      101.18        2.72 o   0.5248E-01
  -6   6   3        8.61        1.60       11.77 <   0.0000E+00
  -5   6   3       -8.60       13.73        9.52 <   0.0000E+00
  -4   6   3      166.33      156.96        2.44 o   0.1581E-01
  -3   6   3       95.58       92.99        2.35 o   0.6359E-01
  -2   6   3       43.94       44.02        3.17 o   0.2185E+00
  -1   6   3       40.89       43.95        3.05 o   0.1941E+00
   0   6   3       23.40       20.65        3.24 o   0.7594E-01
   1   6   3      121.54      119.33        2.89 o   0.3398E-01
   2   6   3       71.88       72.56        2.77 o   0.1176E+00
   3   6   3       21.71       23.82        3.51 o   0.1014E+00
   4   6   3       72.01       69.33        2.35 o   0.1233E+00
   5   6   3       99.25       94.41        3.18 o   0.5767E-01
   6   6   3       -2.66       13.39       35.39 <   0.0000E+00
   7   6   3       61.51       60.90        2.60 o   0.1648E+00
   8   6   3      131.80      121.40        2.45 o   0.2664E-01
   9   6   3       55.14       52.79        2.82 o   0.1872E+00
  10   6   3       88.88       86.28        3.70 o   0.7633E-01
  11   6   3        9.00        5.97        9.23 <   0.0000E+00
  12   6   3       47.55       47.09        2.63 o   0.2150E+00
  13   6   3        2.61        1.16       28.89 <   0.0000E+00
  14   6   3       12.91        7.12        5.79 <   0.0000E+00
 -13   7   3       14.09        8.64        4.88 <   0.0000E+00
 -12   7   3       -5.43        7.83       11.60 <   0.0000E+00
 -11   7   3       19.64       39.39        4.68 o   0.0000E+00
 -10   7   3       13.19       15.16        6.29 <   0.0000E+00
  -9   7   3       33.03       33.44        3.44 o   0.1823E+00
  -8   7   3       41.48       40.88        2.88 o   0.2148E+00
  -7   7   3       44.25       42.33        3.07 o   0.2080E+00
  -6   7   3       42.08       41.33        3.40 o   0.2151E+00
  -5   7   3       15.59        7.17        4.78 <   0.0000E+00
  -4   7   3       27.25       28.15        3.66 o   0.1404E+00
  -3   7   3       24.70       30.07        3.02 o   0.1204E+00
  -2   7   3       17.63       12.24        4.18 o   0.2757E-01
  -1   7   3       34.82       40.13        2.51 o   0.1484E+00
   0   7   3       48.10       49.72        3.08 o   0.2033E+00
   1   7   3      146.43      139.64        2.13 o   0.2167E-01
   2   7   3      126.32      123.82        2.16 o   0.3086E-01
   3   7   3       62.62       71.72        2.33 o   0.6287E-01
   4   7   3       19.56       15.56        4.24 o   0.4317E-01
   5   7   3      127.43      122.07        2.85 o   0.3071E-01
   6   7   3       30.35       30.24        2.89 o   0.1588E+00
   7   7   3       94.34       91.86        2.70 o   0.6568E-01
   8   7   3       47.15       44.76        3.06 o   0.2035E+00
   9   7   3       71.11       71.93        3.24 o   0.1198E+00
  10   7   3       31.33       33.12        3.42 o   0.1747E+00
  11   7   3       67.70       66.58        2.58 o   0.1396E+00
  12   7   3       11.87       19.95        5.69 <   0.0000E+00
  13   7   3      -14.25        7.55        4.14 <   0.0000E+00
 -12   8   3       -6.42       16.08       10.92 <   0.0000E+00
 -11   8   3       -8.68        1.79        6.84 <   0.0000E+00
 -10   8   3        7.48       15.08        9.44 <   0.0000E+00
  -9   8   3       10.63        8.15        9.78 <   0.0000E+00
  -8   8   3       38.81       35.14        3.95 o   0.1663E+00
  -7   8   3       78.79       75.99        2.98 o   0.1016E+00
  -6   8   3       12.74       16.39        5.61 <   0.0000E+00
  -5   8   3      143.86      134.33        2.19 o   0.2221E-01
  -4   8   3       86.48       84.31        1.90 o   0.8144E-01
  -3   8   3       26.26       23.95        3.17 o   0.1017E+00
  -2   8   3       34.10       37.92        3.16 o   0.1738E+00
  -1   8   3       45.15       46.70        2.73 o   0.2101E+00
   0   8   3       31.31       40.54        2.87 o   0.5169E-01
   1   8   3       10.78       12.26        7.37 <   0.0000E+00
   2   8   3       63.93       66.61        2.61 o   0.1329E+00
   3   8   3       75.04       77.23        2.66 o   0.9984E-01
   4   8   3       28.17       26.50        3.62 o   0.1245E+00
   5   8   3       70.85       70.02        2.79 o   0.1268E+00
   6   8   3       32.59       35.50        3.42 o   0.1777E+00
   7   8   3       25.33       23.24        4.78 o   0.9685E-01
   8   8   3       96.37       92.34        2.51 o   0.6240E-01
   9   8   3       50.31       48.61        2.67 o   0.2052E+00
  10   8   3       42.50       42.73        2.75 o   0.2180E+00
  11   8   3       14.46        3.66        4.52 <   0.0000E+00
  12   8   3       12.74       24.28        5.71 <   0.0000E+00
  13   8   3       -8.61        5.19        5.51 <   0.0000E+00
 -11   9   3      -20.90        6.79        4.12 <   0.0000E+00
 -10   9   3       12.43       20.32        6.48 <   0.0000E+00
  -9   9   3       19.51       25.20        4.13 o   0.9298E-01
  -8   9   3       15.87       16.77        5.55 <   0.0000E+00
  -7   9   3       -7.33        5.71       10.29 <   0.0000E+00
  -6   9   3       14.02        6.69        4.80 <   0.0000E+00
  -5   9   3       12.48       12.17        5.17 <   0.0000E+00
  -4   9   3      122.05      112.25        2.12 o   0.3198E-01
  -3   9   3       76.47       75.18        2.04 o   0.1080E+00
  -2   9   3      -14.31        0.08        5.20 <   0.0000E+00
  -1   9   3       -6.48        5.60       10.68 <   0.0000E+00
   0   9   3       18.88       19.55        4.03 o   0.7028E-01
   1   9   3       35.76       38.54        2.62 o   0.1909E+00
   2   9   3       73.62       73.35        2.11 o   0.1152E+00
   3   9   3       33.80       33.84        2.89 o   0.1854E+00
   4   9   3       19.76       24.35        3.96 o   0.9517E-01
   5   9   3       20.75        0.28        4.25 o   0.2393E-02
   6   9   3       41.35       36.37        3.23 o   0.1486E+00
   7   9   3      -15.97        3.03        5.78 <   0.0000E+00
   8   9   3       -9.26        7.36       10.98 <   0.0000E+00
   9   9   3       35.42       40.15        3.89 o   0.1614E+00
  10   9   3       16.72       11.31        5.66 <   0.0000E+00
  11   9   3       12.02        9.54        5.20 <   0.0000E+00
  12   9   3      -15.95       24.89        4.57 <   0.0000E+00
  13   9   3       -5.86       16.90       16.40 <   0.0000E+00
 -10  10   3       13.25        7.59        3.99 <   0.0000E+00
  -9  10   3       11.09       11.60        5.93 <   0.0000E+00
  -8  10   3       12.01        9.21        6.27 <   0.0000E+00
  -7  10   3       87.71       89.35        2.16 o   0.7134E-01
  -6  10   3       39.58       33.59        2.74 o   0.1224E+00
  -5  10   3       85.52       82.67        2.29 o   0.8389E-01
  -4  10   3        6.47       20.73       10.52 <   0.0000E+00
  -3  10   3       24.21       25.50        2.65 o   0.1172E+00
  -2  10   3       17.09       17.53        4.55 <   0.0000E+00
  -1  10   3       55.02       54.48        2.61 o   0.1923E+00
   0  10   3      -10.64        0.62        7.19 <   0.0000E+00
   1  10   3       76.75       81.44        2.39 o   0.8074E-01
   2  10   3       24.10       23.31        3.40 o   0.9933E-01
   3  10   3        8.65        7.34       12.62 <   0.0000E+00
   4  10   3      -12.76       15.03        7.82 <   0.0000E+00
   5  10   3       -8.98        2.68        8.26 <   0.0000E+00
   6  10   3      130.42      120.22        2.42 o   0.2739E-01
   7  10   3       66.53       61.31        2.59 o   0.1253E+00
   8  10   3       33.57       34.37        3.52 o   0.1875E+00
   9  10   3       33.76       35.89        3.33 o   0.1879E+00
  10  10   3       -7.84        7.41        9.17 <   0.0000E+00
  11  10   3        4.25        0.50       16.57 <   0.0000E+00
  12  10   3      -18.00       16.42        8.64 <   0.0000E+00
 -10  11   3       16.05       14.51        5.61 <   0.0000E+00
  -9  11   3        5.49        9.84       10.84 <   0.0000E+00
  -8  11   3       -8.35       15.24        6.53 <   0.0000E+00
  -7  11   3       -1.69       16.14       34.65 <   0.0000E+00
  -6  11   3       59.02       55.07        2.28 o   0.1600E+00
  -5  11   3       24.77       27.56        3.18 o   0.1284E+00
  -4  11   3       14.35        9.70        5.51 <   0.0000E+00
  -3  11   3       44.06       47.32        2.32 o   0.1888E+00
  -2  11   3       11.02       10.18        6.88 <   0.0000E+00
  -1  11   3       27.36       23.96        2.74 o   0.9812E-01
   0  11   3       20.54       25.54        3.90 o   0.1000E+00
   1  11   3        4.58        6.64       21.52 <   0.0000E+00
   2  11   3       27.71       26.98        3.92 o   0.1307E+00
   3  11   3       79.59       80.94        2.86 o   0.9104E-01
   4  11   3       49.66       51.06        3.26 o   0.2008E+00
   5  11   3       40.05       35.52        2.81 o   0.1546E+00
   6  11   3       52.97       47.80        3.40 o   0.1517E+00
   7  11   3       17.03       24.34        6.27 <   0.0000E+00
   8  11   3       18.49       22.67        4.94 <   0.0000E+00
   9  11   3       13.07       10.48        6.54 <   0.0000E+00
  10  11   3       26.12       28.16        3.83 o   0.1368E+00
  11  11   3       -5.51       11.76       10.04 <   0.0000E+00
  -9  12   3       14.96       32.74        4.37 <   0.0000E+00
  -8  12   3       -7.21        1.28        7.89 <   0.0000E+00
  -7  12   3      -11.83        9.88        4.01 <   0.0000E+00
  -6  12   3        5.86        1.26        9.59 <   0.0000E+00
  -5  12   3       26.19       26.38        2.64 o   0.1259E+00
  -4  12   3       38.36       40.63        2.38 o   0.2022E+00
  -3  12   3        4.11        6.69       16.08 <   0.0000E+00
  -2  12   3        2.55        3.92       28.29 <   0.0000E+00
  -1  12   3        5.61        9.25       11.44 <   0.0000E+00
   0  12   3       -4.69        6.76       15.93 <   0.0000E+00
   1  12   3       18.53       18.65        4.40 o   0.6401E-01
   2  12   3       39.33       40.85        2.73 o   0.2097E+00
   3  12   3       36.33       37.61        3.51 o   0.2019E+00
   4  12   3       19.55        8.39        5.28 <   0.0000E+00
   5  12   3        2.46        1.85       64.88 <   0.0000E+00
   6  12   3        8.23        7.19       10.42 <   0.0000E+00
   7  12   3       30.40       27.32        3.51 o   0.1247E+00
   8  12   3      -14.16        1.46        6.13 <   0.0000E+00
   9  12   3      -16.96        7.70        5.39 <   0.0000E+00
  10  12   3       -9.22        1.81        7.25 <   0.0000E+00
  -7  13   3      -10.28        3.37        5.52 <   0.0000E+00
  -6  13   3       -6.19        3.36       10.83 <   0.0000E+00
  -5  13   3      -10.48       12.86        4.57 <   0.0000E+00
  -4  13   3       34.30       29.79        2.73 o   0.1291E+00
  -3  13   3        5.85       11.15       10.05 <   0.0000E+00
  -2  13   3        8.56        0.93        8.53 <   0.0000E+00
  -1  13   3       10.14        6.75        6.94 <   0.0000E+00
   0  13   3        4.31        3.09       16.37 <   0.0000E+00
   1  13   3       44.76       49.56        2.53 o   0.1577E+00
   2  13   3       11.35       22.00        7.32 <   0.0000E+00
   3  13   3       10.92       11.93        6.76 <   0.0000E+00
   4  13   3       21.83       27.27        4.21 o   0.1060E+00
   5  13   3       11.27       14.87        4.43 <   0.0000E+00
   6  13   3        1.50        3.82       35.70 <   0.0000E+00
   7  13   3       28.07       26.45        3.42 o   0.1244E+00
   8  13   3       -6.91        5.14        9.04 <   0.0000E+00
  -5  14   3       11.45       13.16        4.60 <   0.0000E+00
  -4  14   3        4.37       13.24       16.40 <   0.0000E+00
  -3  14   3        9.27       14.24        5.34 <   0.0000E+00
  -2  14   3       15.64       17.72        4.19 <   0.0000E+00
  -1  14   3       -3.66        0.27       15.26 <   0.0000E+00
   0  14   3       -4.92        0.12       12.55 <   0.0000E+00
   1  14   3       28.93       27.61        2.77 o   0.1349E+00
   2  14   3       11.03        9.76        5.44 <   0.0000E+00
   3  14   3       11.25       12.37        4.53 <   0.0000E+00
   4  14   3      -11.59        6.65        4.31 <   0.0000E+00
   5  14   3       15.42       14.78        4.38 <   0.0000E+00
   6  14   3       -7.24        1.65        8.87 <   0.0000E+00
   7  14   3        5.78        2.86       12.49 <   0.0000E+00
  -3  15   3        3.64        9.98       18.34 <   0.0000E+00
  -2  15   3      -10.59        8.32        5.46 <   0.0000E+00
  -1  15   3       11.88       10.39        3.95 <   0.0000E+00
   0  15   3        4.70        1.00       10.66 <   0.0000E+00
   1  15   3       -6.40       13.83        7.57 <   0.0000E+00
   2  15   3        7.11        5.22        7.73 <   0.0000E+00
   3  15   3       15.99        8.09        4.55 <   0.0000E+00
  -4 -14   4        3.37        3.66       12.56 <   0.0000E+00
  -3 -14   4        8.99        7.16        6.48 <   0.0000E+00
  -2 -14   4      -14.22        0.11        4.47 <   0.0000E+00
  -1 -14   4       15.70       12.97        3.42 o   0.3162E-01
   0 -14   4      -14.94        0.71        3.98 <   0.0000E+00
   1 -14   4       14.20       19.25        5.35 <   0.0000E+00
   2 -14   4       28.25       33.51        3.15 o   0.1355E+00
   3 -14   4       -7.39        1.53        4.85 <   0.0000E+00
  -6 -13   4       13.00       14.10        4.05 <   0.0000E+00
  -5 -13   4       39.52       38.98        2.61 o   0.2100E+00
  -4 -13   4      -10.72        3.27        6.46 <   0.0000E+00
  -3 -13   4       14.77       11.96        4.72 <   0.0000E+00
  -2 -13   4       -4.63       10.96       14.32 <   0.0000E+00
  -1 -13   4       10.52       15.02        6.63 <   0.0000E+00
   0 -13   4       34.63       36.52        2.22 o   0.1928E+00
   1 -13   4       27.07       27.25        2.49 o   0.1336E+00
   2 -13   4       13.29       11.37        5.83 <   0.0000E+00
   3 -13   4       16.95       13.96        3.85 o   0.3599E-01
   4 -13   4       13.78       19.08        5.13 <   0.0000E+00
   5 -13   4      -11.81        4.69        4.93 <   0.0000E+00
   6 -13   4       13.86       11.13        4.24 <   0.0000E+00
  -8 -12   4       13.55       13.53        5.63 <   0.0000E+00
  -7 -12   4       52.67       50.32        2.93 o   0.1946E+00
  -6 -12   4       18.97       20.37        3.57 o   0.7574E-01
  -5 -12   4       11.47        8.11        6.27 <   0.0000E+00
  -4 -12   4       12.69        8.12        5.06 <   0.0000E+00
  -3 -12   4       -3.75        6.17       16.20 <   0.0000E+00
  -2 -12   4        8.08        2.36        9.30 <   0.0000E+00
  -1 -12   4       36.21       41.72        2.56 o   0.1450E+00
   0 -12   4       16.86       17.23        4.19 o   0.5473E-01
   1 -12   4       41.17       38.53        2.36 o   0.1925E+00
   2 -12   4       13.69       10.36        4.09 <   0.0000E+00
   3 -12   4       37.72       32.36        2.34 o   0.1296E+00
   4 -12   4       32.48       35.11        2.29 o   0.1792E+00
   5 -12   4       -9.69        7.78        6.42 <   0.0000E+00
   6 -12   4       10.84        5.50        4.66 <   0.0000E+00
   7 -12   4       46.70       38.55        3.09 o   0.7864E-01
   8 -12   4       27.49       25.42        2.74 o   0.1143E+00
  -9 -11   4       14.72        9.43        4.70 <   0.0000E+00
  -8 -11   4        2.63       14.36       25.52 <   0.0000E+00
  -7 -11   4       50.86       49.52        2.46 o   0.2057E+00
  -6 -11   4       52.20       48.33        2.39 o   0.1769E+00
  -5 -11   4       22.80       19.88        3.49 o   0.7016E-01
  -4 -11   4       35.58       36.94        2.79 o   0.1986E+00
  -3 -11   4       20.15       19.98        4.03 o   0.7363E-01
  -2 -11   4       53.13       47.83        2.87 o   0.1484E+00
  -1 -11   4       20.17       21.94        3.27 o   0.8737E-01
   0 -11   4       67.03       70.83        1.99 o   0.1123E+00
   1 -11   4       38.78       38.17        2.07 o   0.2070E+00
   2 -11   4       66.63       67.65        1.92 o   0.1356E+00
   3 -11   4       33.35       36.63        2.39 o   0.1779E+00
   4 -11   4       10.74       14.08        5.82 <   0.0000E+00
   5 -11   4        4.82        5.81       11.80 <   0.0000E+00
   6 -11   4       -5.61        2.47        9.64 <   0.0000E+00
   7 -11   4       -3.70        4.99       13.85 <   0.0000E+00
   8 -11   4       16.94       34.64        3.52 o   0.0000E+00
   9 -11   4       -3.23        2.05       17.19 <   0.0000E+00
 -10 -10   4       15.59       28.11        3.55 o   0.2128E-01
  -9 -10   4       23.56       23.54        3.96 o   0.1017E+00
  -8 -10   4        9.71        0.67        6.15 <   0.0000E+00
  -7 -10   4        8.44        3.01        7.32 <   0.0000E+00
  -6 -10   4       71.70       67.87        2.36 o   0.1211E+00
  -5 -10   4       24.16       25.05        3.36 o   0.1140E+00
  -4 -10   4       51.38       47.23        2.84 o   0.1734E+00
  -3 -10   4       13.25       12.72        6.65 <   0.0000E+00
  -2 -10   4       57.08       58.41        2.40 o   0.1733E+00
  -1 -10   4       16.50       19.10        4.09 o   0.6558E-01
   0 -10   4       19.48       20.28        3.03 o   0.7554E-01
   1 -10   4       25.75       25.73        2.53 o   0.1204E+00
   2 -10   4        7.06        1.43        8.91 <   0.0000E+00
   3 -10   4       -3.89        3.15       17.35 <   0.0000E+00
   4 -10   4        9.46       10.45        7.20 <   0.0000E+00
   5 -10   4       15.87       15.76        4.46 <   0.0000E+00
   6 -10   4        7.82        7.94        8.98 <   0.0000E+00
   7 -10   4       10.75        7.93        6.01 <   0.0000E+00
   8 -10   4       29.70       36.84        2.60 o   0.1036E+00
   9 -10   4       12.11       14.61        4.81 <   0.0000E+00
 -12  -9   4       -6.56       23.01       10.13 <   0.0000E+00
 -11  -9   4       11.53        5.02        3.80 <   0.0000E+00
 -10  -9   4      -11.63        3.10        6.37 <   0.0000E+00
  -9  -9   4      -13.93        5.55        6.21 <   0.0000E+00
  -8  -9   4        9.75       13.01        6.61 <   0.0000E+00
  -7  -9   4       23.74       18.32        2.84 o   0.5573E-01
  -6  -9   4       16.48       16.40        4.59 <   0.0000E+00
  -5  -9   4       14.32       16.24        5.61 <   0.0000E+00
  -4  -9   4      139.53      129.37        2.12 o   0.2360E-01
  -3  -9   4       40.69       38.40        2.62 o   0.1962E+00
  -2  -9   4       -9.77       12.32        7.30 <   0.0000E+00
  -1  -9   4       71.55       72.92        1.94 o   0.1154E+00
   0  -9   4       31.59       33.38        2.44 o   0.1764E+00
   1  -9   4        9.38        3.83        6.77 <   0.0000E+00
   2  -9   4       53.10       49.15        2.25 o   0.1743E+00
   3  -9   4       43.92       43.68        2.17 o   0.2183E+00
   4  -9   4       42.96       43.72        2.52 o   0.2170E+00
   5  -9   4       -4.00        9.18       15.68 <   0.0000E+00
   6  -9   4       24.69       23.02        4.02 o   0.9590E-01
   7  -9   4       12.55       10.33        5.68 <   0.0000E+00
   8  -9   4       26.92       22.85        3.37 o   0.8770E-01
   9  -9   4        6.10       11.66       11.55 <   0.0000E+00
  10  -9   4      -12.85        9.48        4.88 <   0.0000E+00
  11  -9   4       17.15        2.59        6.55 <   0.0000E+00
 -12  -8   4       -3.84        6.52       13.66 <   0.0000E+00
 -11  -8   4       12.06       16.50        4.48 <   0.0000E+00
 -10  -8   4       -8.42        3.04        8.64 <   0.0000E+00
  -9  -8   4       13.21       16.43        6.20 <   0.0000E+00
  -8  -8   4       62.93       67.15        2.63 o   0.1204E+00
  -7  -8   4        9.11        9.23       11.46 <   0.0000E+00
  -6  -8   4       16.45       21.96        4.67 <   0.0000E+00
  -5  -8   4      130.46      128.90        2.08 o   0.2804E-01
  -4  -8   4       48.83       47.95        1.98 o   0.2120E+00
  -3  -8   4       48.24       48.12        2.05 o   0.2135E+00
  -2  -8   4       -8.10        8.15        7.41 <   0.0000E+00
  -1  -8   4       29.34       29.86        2.48 o   0.1554E+00
   0  -8   4       46.68       43.87        2.43 o   0.1980E+00
   1  -8   4       43.87       46.04        2.11 o   0.2050E+00
   2  -8   4       14.23       21.09        4.77 <   0.0000E+00
   3  -8   4       -6.18        0.80       10.90 <   0.0000E+00
   4  -8   4       82.95       77.18        2.22 o   0.8407E-01
   5  -8   4       54.28       55.52        2.25 o   0.1857E+00
   6  -8   4       26.01       28.65        3.31 o   0.1375E+00
   7  -8   4       35.92       35.45        3.07 o   0.1946E+00
   8  -8   4       -4.98       20.28       15.05 <   0.0000E+00
   9  -8   4      -13.67        1.60        6.54 <   0.0000E+00
  10  -8   4        7.51       15.06        8.74 <   0.0000E+00
  11  -8   4       14.06       26.89        4.44 <   0.0000E+00
  12  -8   4       16.89       11.12        5.96 <   0.0000E+00
 -13  -7   4       12.01       19.30        5.54 <   0.0000E+00
 -12  -7   4      -12.60       12.04        4.31 <   0.0000E+00
 -11  -7   4       10.91        3.10        5.33 <   0.0000E+00
 -10  -7   4       -3.81        8.00       25.29 <   0.0000E+00
  -9  -7   4       25.39       28.70        5.48 o   0.1333E+00
  -8  -7   4       17.51       14.08        5.71 <   0.0000E+00
  -7  -7   4       41.52       42.75        3.46 o   0.2143E+00
  -6  -7   4       10.38       12.05        7.49 <   0.0000E+00
  -5  -7   4       40.71       44.68        2.85 o   0.1791E+00
  -4  -7   4       76.90       75.35        2.22 o   0.1070E+00
  -3  -7   4       55.54       54.94        2.72 o   0.1904E+00
  -2  -7   4       64.71       69.59        2.42 o   0.1077E+00
  -1  -7   4       94.76       92.19        2.65 o   0.6498E-01
   0  -7   4       24.77       25.23        3.11 o   0.1158E+00
   1  -7   4       70.40       72.85        2.60 o   0.1125E+00
   2  -7   4       68.80       72.60        2.33 o   0.1071E+00
   3  -7   4       55.56       52.19        2.61 o   0.1766E+00
   4  -7   4       35.40       38.37        2.40 o   0.1880E+00
   5  -7   4       22.02       23.35        3.32 o   0.9917E-01
   6  -7   4       63.85       63.54        2.11 o   0.1538E+00
   7  -7   4       62.16       60.75        2.61 o   0.1630E+00
   8  -7   4       54.81       56.28        2.76 o   0.1816E+00
   9  -7   4       31.35       32.48        3.37 o   0.1738E+00
  10  -7   4       12.73       14.81        5.35 <   0.0000E+00
  11  -7   4       10.11       28.49       10.51 <   0.0000E+00
  12  -7   4        9.76       18.90        7.57 <   0.0000E+00
 -13  -6   4       -4.95        7.73       15.30 <   0.0000E+00
 -12  -6   4       14.75       17.05        5.13 <   0.0000E+00
 -11  -6   4       44.97       52.54        2.90 o   0.9319E-01
 -10  -6   4       16.02       18.86        6.82 <   0.0000E+00
  -9  -6   4      -15.93       10.14        7.39 <   0.0000E+00
  -8  -6   4       66.36       67.36        3.36 o   0.1369E+00
  -7  -6   4        0.93       14.83      176.49 <   0.0000E+00
  -6  -6   4       11.36        3.73        6.70 <   0.0000E+00
  -5  -6   4       70.76       71.33        3.13 o   0.1222E+00
  -4  -6   4       17.07       19.62        5.67 <   0.0000E+00
  -3  -6   4        4.95       12.44       15.92 <   0.0000E+00
  -2  -6   4       21.58       19.21        3.51 o   0.6661E-01
  -1  -6   4       91.58       89.83        2.19 o   0.7025E-01
   0  -6   4       58.19       61.56        2.20 o   0.1460E+00
   1  -6   4       64.63       65.87        2.18 o   0.1422E+00
   2  -6   4       62.98       62.81        2.35 o   0.1570E+00
   3  -6   4      149.63      145.31        2.47 o   0.2038E-01
   4  -6   4       43.55       46.98        2.89 o   0.1863E+00
   5  -6   4       74.34       74.96        2.72 o   0.1096E+00
   6  -6   4       22.30       23.73        3.04 o   0.1020E+00
   7  -6   4       15.84       14.05        4.56 <   0.0000E+00
   8  -6   4       73.07       69.93        2.50 o   0.1189E+00
   9  -6   4        9.30        7.46       10.19 <   0.0000E+00
  10  -6   4       10.71       14.63        8.54 <   0.0000E+00
  11  -6   4        9.23       18.25        8.06 <   0.0000E+00
  12  -6   4        6.84        0.66       13.45 <   0.0000E+00
  13  -6   4       20.32       33.59        5.77 <   0.0000E+00
 -14  -5   4       13.43       17.31        5.30 <   0.0000E+00
 -13  -5   4       -3.83       23.99       16.99 <   0.0000E+00
 -12  -5   4       -7.69        0.69        8.37 <   0.0000E+00
 -11  -5   4       29.49       29.39        4.48 o   0.1517E+00
 -10  -5   4       32.11       35.56        4.91 o   0.1712E+00
  -9  -5   4       17.74       29.30        5.99 <   0.0000E+00
  -8  -5   4       14.20       16.82        8.13 <   0.0000E+00
  -7  -5   4       80.84       85.27        2.22 o   0.7381E-01
  -6  -5   4       57.65       58.88        3.00 o   0.1717E+00
  -5  -5   4       16.22       19.23        4.34 <   0.0000E+00
  -4  -5   4       44.98       43.82        2.42 o   0.2149E+00
  -3  -5   4       42.99       43.77        2.39 o   0.2170E+00
  -2  -5   4       30.90       36.50        3.09 o   0.1366E+00
  -1  -5   4       86.96       89.11        2.51 o   0.7122E-01
   0  -5   4      210.02      202.39        2.36 o   0.9188E-02
   1  -5   4      135.12      137.82        2.28 o   0.2354E-01
   2  -5   4       38.42       38.06        2.72 o   0.2072E+00
   3  -5   4       97.91       97.53        2.81 o   0.5765E-01
   4  -5   4       80.89       79.92        2.73 o   0.9426E-01
   5  -5   4       51.36       51.33        2.99 o   0.2045E+00
   6  -5   4      121.92      118.23        2.87 o   0.3420E-01
   7  -5   4      112.18      106.27        2.28 o   0.4219E-01
   8  -5   4       39.48       36.03        2.75 o   0.1729E+00
   9  -5   4       18.55        7.53        6.00 <   0.0000E+00
  10  -5   4       31.75       26.63        4.10 o   0.1052E+00
  11  -5   4       18.53       16.38        6.75 <   0.0000E+00
  12  -5   4       17.81       20.35        4.38 o   0.7425E-01
  13  -5   4       11.24        3.66        5.67 <   0.0000E+00
 -14  -4   4       -1.76       12.70       35.03 <   0.0000E+00
 -13  -4   4       13.45       11.75        7.48 <   0.0000E+00
 -12  -4   4       25.97       35.08        6.98 <   0.0000E+00
 -11  -4   4       89.32       90.39        2.65 o   0.6974E-01
 -10  -4   4       10.49       16.03       10.25 <   0.0000E+00
  -9  -4   4       -1.59        0.72       70.33 <   0.0000E+00
  -8  -4   4       39.78       39.29        4.09 o   0.2112E+00
  -7  -4   4       45.78       46.71        2.49 o   0.2141E+00
  -6  -4   4      130.83      127.87        2.40 o   0.2833E-01
  -5  -4   4       20.91       23.43        3.90 o   0.9722E-01
  -4  -4   4      167.15      171.24        2.36 o   0.1378E-01
  -3  -4   4       59.51       60.47        2.32 o   0.1657E+00
  -2  -4   4       58.55       58.17        2.12 o   0.1772E+00
  -1  -4   4      112.77      113.18        2.14 o   0.3930E-01
   0  -4   4       20.89       22.38        3.01 o   0.9105E-01
   1  -4   4       21.07       23.00        3.23 o   0.9530E-01
   2  -4   4       97.41      100.45        2.20 o   0.5203E-01
   3  -4   4       18.76       19.47        4.08 o   0.6968E-01
   4  -4   4       27.33       28.00        2.91 o   0.1397E+00
   5  -4   4       -2.84        5.32       25.58 <   0.0000E+00
   6  -4   4       29.87       36.13        3.33 o   0.1224E+00
   7  -4   4       41.66       38.74        2.58 o   0.1896E+00
   8  -4   4       19.57       21.95        5.04 <   0.0000E+00
   9  -4   4       23.67       27.12        4.03 o   0.1211E+00
  10  -4   4       19.53       18.81        5.70 <   0.0000E+00
  11  -4   4       -3.46        0.29       32.93 <   0.0000E+00
  12  -4   4       16.60       21.75        5.20 <   0.0000E+00
  13  -4   4        7.72        4.85        9.78 <   0.0000E+00
  14  -4   4       11.28        4.45        7.72 <   0.0000E+00
 -14  -3   4       14.48       12.00        5.02 <   0.0000E+00
 -13  -3   4       14.32       11.14        6.50 <   0.0000E+00
 -12  -3   4       36.29       36.15        2.86 o   0.1989E+00
 -11  -3   4       14.91       20.14        8.36 <   0.0000E+00
 -10  -3   4       18.11        9.76        4.46 o   0.1824E-01
  -9  -3   4       19.23       22.41        5.64 <   0.0000E+00
  -8  -3   4       47.21       47.95        2.69 o   0.2127E+00
  -7  -3   4       75.89       73.24        2.83 o   0.1105E+00
  -6  -3   4       77.12       76.51        2.32 o   0.1046E+00
  -5  -3   4       26.83       28.15        2.99 o   0.1394E+00
  -4  -3   4      157.12      154.55        2.60 o   0.1778E-01
  -3  -3   4      142.19      142.83        2.27 o   0.2173E-01
  -2  -3   4       39.05       41.15        2.66 o   0.2049E+00
  -1  -3   4       30.67       34.71        2.82 o   0.1592E+00
   0  -3   4      316.24      324.49        2.32 o   0.3467E-02
   1  -3   4       35.55       40.43        2.67 o   0.1586E+00
   2  -3   4       84.37       81.54        2.06 o   0.8667E-01
   3  -3   4       27.30       26.81        2.69 o   0.1295E+00
   4  -3   4       47.53       51.21        2.23 o   0.1750E+00
   5  -3   4       43.91       42.14        2.56 o   0.2095E+00
   6  -3   4      109.08      110.64        2.55 o   0.4144E-01
   7  -3   4      109.29      105.85        4.01 o   0.4532E-01
   8  -3   4       11.69       24.60        8.89 <   0.0000E+00
   9  -3   4       19.77       23.86        3.95 o   0.9448E-01
  10  -3   4       27.08       11.35        4.27 o   0.1737E-01
  11  -3   4      -11.46        7.47        8.26 <   0.0000E+00
  12  -3   4       54.65       54.04        2.91 o   0.1939E+00
  13  -3   4       -3.82        1.68       16.85 <   0.0000E+00
  14  -3   4       -7.28        9.12        9.81 <   0.0000E+00
 -14  -2   4        7.88       15.38       11.86 <   0.0000E+00
 -13  -2   4       24.29       28.80        3.36 o   0.1236E+00
 -12  -2   4       32.62       35.70        2.95 o   0.1769E+00
 -11  -2   4       35.08       40.22        3.24 o   0.1526E+00
 -10  -2   4       11.78       13.85        7.09 <   0.0000E+00
  -9  -2   4       39.83       34.71        2.93 o   0.1414E+00
  -8  -2   4       -9.79        6.53       10.04 <   0.0000E+00
  -7  -2   4       -6.42        5.83       13.93 <   0.0000E+00
  -6  -2   4       42.43       42.66        2.66 o   0.2179E+00
  -5  -2   4      136.62      136.16        2.46 o   0.2450E-01
  -4  -2   4      205.09      203.82        2.26 o   0.9315E-02
  -3  -2   4      198.38      196.87        2.34 o   0.1008E-01
  -2  -2   4      143.65      139.61        2.86 o   0.2253E-01
  -1  -2   4      103.65      110.18        2.30 o   0.3799E-01
   0  -2   4       11.55        4.21        5.15 <   0.0000E+00
   1  -2   4      173.31      176.08        2.02 o   0.1300E-01
   2  -2   4      200.27      206.79        1.92 o   0.8835E-02
   3  -2   4      302.91      298.90        1.84 o   0.4117E-02
   4  -2   4      345.58      331.11        1.83 o   0.3248E-02
   5  -2   4       58.48       61.67        2.01 o   0.1476E+00
   6  -2   4       64.26       65.13        2.48 o   0.1461E+00
   7  -2   4       20.71       20.51        5.45 <   0.0000E+00
   8  -2   4      114.53      110.84        2.92 o   0.4019E-01
   9  -2   4        7.44        0.93       10.25 <   0.0000E+00
  10  -2   4       20.66       25.51        4.81 o   0.1008E+00
  11  -2   4       28.84       24.12        4.10 o   0.9272E-01
  12  -2   4       40.14       42.82        3.14 o   0.2000E+00
  13  -2   4       17.57       19.58        4.34 o   0.6941E-01
  14  -2   4      -14.27        0.59        5.80 <   0.0000E+00
 -14  -1   4       15.39       24.79        7.14 <   0.0000E+00
 -13  -1   4       29.20       35.70        3.44 o   0.1169E+00
 -12  -1   4       50.72       53.85        2.58 o   0.1753E+00
 -11  -1   4       47.36       49.60        2.72 o   0.1977E+00
 -10  -1   4       81.82       85.19        2.32 o   0.7706E-01
  -9  -1   4       17.92       18.48        4.84 <   0.0000E+00
  -8  -1   4       20.55       24.96        5.02 o   0.1002E+00
  -7  -1   4      -22.64        1.81        7.17 <   0.0000E+00
  -6  -1   4      120.07      121.75        3.36 o   0.3239E-01
  -5  -1   4       48.61       53.08        3.37 o   0.1565E+00
  -4  -1   4       67.15       63.77        2.93 o   0.1384E+00
  -3  -1   4       93.76       95.98        2.61 o   0.5914E-01
  -2  -1   4       47.22       45.88        3.20 o   0.2128E+00
  -1  -1   4      386.43      397.05        2.31 o   0.2366E-02
   0  -1   4      100.64      103.36        2.05 o   0.4865E-01
   1  -1   4       72.50       78.17        2.08 o   0.8263E-01
   2  -1   4      356.85      360.49        1.80 o   0.2867E-02
   3  -1   4      207.05      206.71        1.79 o   0.9037E-02
   4  -1   4      159.64      165.19        2.05 o   0.1482E-01
   5  -1   4       58.25       56.08        2.50 o   0.1774E+00
   6  -1   4       92.24       89.63        3.11 o   0.6958E-01
   7  -1   4       49.37       46.81        3.62 o   0.1991E+00
   8  -1   4       67.17       70.12        4.16 o   0.1194E+00
   9  -1   4       14.75       24.04        4.63 <   0.0000E+00
  10  -1   4       17.69       24.44        4.66 <   0.0000E+00
  11  -1   4       11.15       19.58        7.38 <   0.0000E+00
  12  -1   4       22.98       22.77        3.57 o   0.9517E-01
  13  -1   4       49.61       46.41        2.58 o   0.1907E+00
  14  -1   4       -4.26        0.25       16.52 <   0.0000E+00
 -14   0   4       30.25       27.48        3.62 o   0.1277E+00
 -13   0   4       18.43       20.06        3.35 o   0.7319E-01
 -12   0   4        9.09        4.49        7.34 <   0.0000E+00
 -11   0   4       24.88       28.07        3.17 o   0.1296E+00
 -10   0   4       25.17       25.48        4.32 o   0.1183E+00
  -9   0   4      147.29      142.32        2.52 o   0.2128E-01
  -8   0   4       43.17       43.04        4.62 o   0.2183E+00
  -7   0   4       12.16        1.92        8.36 <   0.0000E+00
  -6   0   4      -12.47       12.19       11.30 <   0.0000E+00
  -5   0   4        6.89       20.01       14.11 <   0.0000E+00
  -4   0   4      114.10      118.32        2.74 o   0.3383E-01
  -3   0   4       26.82       32.25        3.70 o   0.1280E+00
  -2   0   4       17.89       27.02        6.62 <   0.0000E+00
  -1   0   4      352.71      368.33        2.72 o   0.2657E-02
   0   0   4      131.33      137.27        2.63 o   0.2289E-01
   1   0   4        7.88        0.76        6.49 <   0.0000E+00
   2   0   4      232.81      227.46        2.09 o   0.7224E-02
   3   0   4      123.03      122.97        1.96 o   0.3176E-01
   4   0   4      224.09      214.99        2.29 o   0.7964E-02
   5   0   4      170.56      160.20        2.53 o   0.1483E-01
   6   0   4      100.56       95.42        2.76 o   0.5565E-01
   7   0   4       43.01       40.16        2.80 o   0.1941E+00
   8   0   4       27.40       31.74        3.53 o   0.1416E+00
   9   0   4       58.18       56.91        2.39 o   0.1798E+00
  10   0   4       11.68       13.80        6.08 <   0.0000E+00
  11   0   4       14.80       12.19        4.87 <   0.0000E+00
  12   0   4        8.15       11.28        9.18 <   0.0000E+00
  13   0   4       34.18       32.12        3.04 o   0.1661E+00
  14   0   4      -11.38        4.93        6.07 <   0.0000E+00
 -14   1   4       14.50       18.38        6.44 <   0.0000E+00
 -13   1   4        9.32       16.34        9.70 <   0.0000E+00
 -12   1   4       18.18       25.14        4.01 o   0.8228E-01
 -11   1   4        8.37       20.59        9.79 <   0.0000E+00
 -10   1   4      197.33      182.12        2.52 o   0.1027E-01
  -9   1   4      149.34      146.34        2.32 o   0.2026E-01
  -8   1   4       57.57       59.60        2.79 o   0.1646E+00
  -7   1   4      133.81      128.48        4.00 o   0.2713E-01
  -6   1   4       19.29       17.08        7.00 <   0.0000E+00
  -5   1   4       28.39       28.90        5.03 o   0.1473E+00
  -4   1   4      207.23      207.40        3.02 o   0.8966E-02
  -3   1   4      180.48      177.21        2.67 o   0.1278E-01
  -2   1   4      273.17      278.19        2.68 o   0.4746E-02
  -1   1   4      254.08      257.04        2.84 o   0.5611E-02
   0   1   4       43.33       44.36        3.84 o   0.2156E+00
   1   1   4      384.57      394.53        2.31 o   0.2398E-02
   2   1   4       22.98       27.15        2.89 o   0.1162E+00
   3   1   4      208.47      208.99        2.18 o   0.8813E-02
   4   1   4       60.61       61.88        2.45 o   0.1587E+00
   5   1   4       53.79       52.23        2.99 o   0.1961E+00
   6   1   4       12.86       18.96        5.60 <   0.0000E+00
   7   1   4      105.17      102.88        2.71 o   0.4956E-01
   8   1   4       50.55       55.77        3.74 o   0.1381E+00
   9   1   4       41.51       40.02        2.33 o   0.2083E+00
  10   1   4       51.79       49.01        2.51 o   0.1927E+00
  11   1   4       85.33       87.41        2.52 o   0.7478E-01
  12   1   4       19.38       23.59        3.68 o   0.9207E-01
  13   1   4       -9.62        9.26        9.88 <   0.0000E+00
  14   1   4        9.53       20.14        7.58 <   0.0000E+00
  15   1   4       14.72       17.46        5.56 <   0.0000E+00
 -14   2   4       41.12       40.40        3.45 o   0.2132E+00
 -13   2   4       11.88        8.15        8.37 <   0.0000E+00
 -12   2   4       18.68       19.62        4.93 <   0.0000E+00
 -11   2   4       98.86       93.29        2.83 o   0.5760E-01
 -10   2   4       30.40       27.69        3.35 o   0.1296E+00
  -9   2   4       14.89        5.96        5.78 <   0.0000E+00
  -8   2   4       13.44       18.02        5.51 <   0.0000E+00
  -7   2   4       59.13       60.15        3.92 o   0.1670E+00
  -6   2   4       59.13       50.98        3.78 o   0.7973E-01
  -5   2   4       70.50       68.23        3.17 o   0.1292E+00
  -4   2   4       44.14       48.64        3.15 o   0.1650E+00
  -3   2   4      211.17      206.83        2.48 o   0.8937E-02
  -2   2   4       51.75       50.72        3.33 o   0.2041E+00
  -1   2   4      240.69      249.51        2.44 o   0.5835E-02
   0   2   4       16.87       13.23        4.12 o   0.3254E-01
   1   2   4       48.28       53.71        3.07 o   0.1383E+00
   2   2   4      183.43      180.20        2.34 o   0.1229E-01
   3   2   4      212.11      207.74        2.28 o   0.8848E-02
   4   2   4       54.31       55.84        2.86 o   0.1827E+00
   5   2   4       70.03       68.18        3.40 o   0.1311E+00
   6   2   4       77.23       74.61        3.73 o   0.1063E+00
   7   2   4       91.61       88.99        3.15 o   0.7079E-01
   8   2   4       38.95       39.49        3.60 o   0.2116E+00
   9   2   4       12.75       18.51        5.72 <   0.0000E+00
  10   2   4       96.90       89.82        2.72 o   0.5768E-01
  11   2   4       19.05       22.35        4.64 o   0.8692E-01
  12   2   4       -9.28        9.68       10.60 <   0.0000E+00
  13   2   4       27.36       27.39        4.12 o   0.1348E+00
  14   2   4       20.46       21.40        4.70 o   0.8395E-01
  15   2   4       41.62       39.23        3.56 o   0.1973E+00
 -14   3   4       26.20       30.04        3.71 o   0.1376E+00
 -13   3   4       17.83       21.74        7.26 <   0.0000E+00
 -12   3   4        6.19        0.39       14.61 <   0.0000E+00
 -11   3   4        6.00       16.17       14.80 <   0.0000E+00
 -10   3   4       24.20       27.01        3.77 o   0.1240E+00
  -9   3   4      155.46      146.53        2.48 o   0.1860E-01
  -8   3   4       15.34        4.69        5.51 <   0.0000E+00
  -7   3   4       37.24       39.11        4.11 o   0.2026E+00
  -6   3   4       16.39       13.45        7.99 <   0.0000E+00
  -5   3   4      103.50      101.20        3.63 o   0.5166E-01
  -4   3   4       84.29       85.56        3.30 o   0.7970E-01
  -3   3   4      316.16      299.98        2.66 o   0.3862E-02
  -2   3   4      139.38      138.22        2.21 o   0.2356E-01
  -1   3   4       11.20       14.85        4.86 <   0.0000E+00
   0   3   4       39.49       39.33        2.58 o   0.2118E+00
   1   3   4      139.10      141.82        2.31 o   0.2192E-01
   2   3   4       74.72       78.25        2.33 o   0.9265E-01
   3   3   4      202.36      194.61        2.42 o   0.1001E-01
   4   3   4      127.36      127.51        3.89 o   0.2894E-01
   5   3   4       41.78       43.41        4.97 o   0.2115E+00
   6   3   4        6.59       20.04       17.44 <   0.0000E+00
   7   3   4       14.05       11.33        5.59 <   0.0000E+00
   8   3   4       49.70       59.72        3.61 o   0.4774E-01
   9   3   4        4.36       16.70       21.48 <   0.0000E+00
  10   3   4      104.56       97.07        2.79 o   0.4821E-01
  11   3   4       41.20       43.83        4.27 o   0.2008E+00
  12   3   4        8.19        9.72       13.49 <   0.0000E+00
  13   3   4       24.13       26.52        3.89 o   0.1221E+00
  14   3   4       33.81       30.91        3.43 o   0.1519E+00
  15   3   4       17.89       13.93        5.04 <   0.0000E+00
 -14   4   4       19.87        7.70        4.86 o   0.1236E-01
 -13   4   4       20.12       22.44        5.47 <   0.0000E+00
 -12   4   4       32.69       23.30        4.66 o   0.5714E-01
 -11   4   4       65.50       59.48        3.93 o   0.1172E+00
 -10   4   4       51.77       49.80        2.66 o   0.2001E+00
  -9   4   4       68.64       68.64        2.49 o   0.1327E+00
  -8   4   4       24.82       24.53        3.14 o   0.1100E+00
  -7   4   4       47.70       45.82        5.29 o   0.2082E+00
  -6   4   4      116.28      111.28        3.67 o   0.3875E-01
  -5   4   4       47.14       46.59        4.08 o   0.2156E+00
  -4   4   4      125.47      120.59        3.29 o   0.3193E-01
  -3   4   4      273.54      264.15        2.31 o   0.5179E-02
  -2   4   4       74.00       74.21        2.59 o   0.1123E+00
  -1   4   4       34.75       37.99        2.58 o   0.1830E+00
   0   4   4        7.51       16.97        5.46 <   0.0000E+00
   1   4   4      124.75      129.59        2.04 o   0.2678E-01
   2   4   4       11.86       12.11        4.41 <   0.0000E+00
   3   4   4      148.70      139.95        2.31 o   0.2071E-01
   4   4   4       24.10       22.43        4.91 o   0.9120E-01
   5   4   4       67.95       64.61        3.51 o   0.1357E+00
   6   4   4       65.40       61.02        3.84 o   0.1371E+00
   7   4   4       32.40       31.06        5.10 o   0.1626E+00
   8   4   4       68.86       66.26        2.48 o   0.1348E+00
   9   4   4       16.32       12.27        6.38 <   0.0000E+00
  10   4   4      -10.17       11.75       13.85 <   0.0000E+00
  11   4   4       51.95       52.94        4.06 o   0.1968E+00
  12   4   4        5.74        8.85       18.85 <   0.0000E+00
  13   4   4      -14.16        0.64        6.45 <   0.0000E+00
  14   4   4        7.81       11.32        7.44 <   0.0000E+00
 -13   5   4       26.84       28.96        3.67 o   0.1428E+00
 -12   5   4       23.37       34.17        5.36 o   0.2959E-01
 -11   5   4        8.23        8.12       11.60 <   0.0000E+00
 -10   5   4       22.28       22.49        4.67 o   0.9295E-01
  -9   5   4       92.80       89.12        2.76 o   0.6862E-01
  -8   5   4      -14.01        3.15        6.13 <   0.0000E+00
  -7   5   4      -18.24        6.87        4.46 <   0.0000E+00
  -6   5   4       17.77       17.61        6.33 <   0.0000E+00
  -5   5   4       60.86       62.15        3.05 o   0.1574E+00
  -4   5   4       57.59       61.22        2.91 o   0.1449E+00
  -3   5   4      197.40      188.63        2.90 o   0.1061E-01
  -2   5   4       82.83       83.87        2.99 o   0.8383E-01
  -1   5   4      152.86      152.88        2.29 o   0.1837E-01
   0   5   4      137.71      136.88        2.33 o   0.2416E-01
   1   5   4       95.30       95.31        2.02 o   0.6118E-01
   2   5   4       19.24       27.21        4.71 o   0.7807E-01
   3   5   4      126.55      120.22        2.65 o   0.3117E-01
   4   5   4       -3.65        4.27       23.34 <   0.0000E+00
   5   5   4       78.45       77.54        3.17 o   0.1011E+00
   6   5   4       52.28       51.80        3.28 o   0.2025E+00
   7   5   4       23.53       19.97        5.48 o   0.6981E-01
   8   5   4       38.43       40.65        2.46 o   0.2028E+00
   9   5   4      101.81       96.13        2.28 o   0.5361E-01
  10   5   4      104.63       95.74        3.02 o   0.4546E-01
  11   5   4       35.78       32.24        5.37 o   0.1539E+00
  12   5   4        3.42        5.79       24.80 <   0.0000E+00
  13   5   4       -6.95        3.11       14.55 <   0.0000E+00
  14   5   4       -5.64        4.15       10.25 <   0.0000E+00
 -13   6   4       19.51       30.11        3.99 o   0.4098E-01
 -12   6   4       22.46       29.04        4.16 o   0.1003E+00
 -11   6   4       18.50       10.15        4.77 <   0.0000E+00
 -10   6   4       27.18       30.79        3.42 o   0.1445E+00
  -9   6   4       15.69        4.33        5.53 <   0.0000E+00
  -8   6   4       61.97       59.51        2.84 o   0.1617E+00
  -7   6   4       37.29       39.81        2.51 o   0.1977E+00
  -6   6   4      156.12      148.02        2.26 o   0.1848E-01
  -5   6   4       24.93       22.93        3.41 o   0.9477E-01
  -4   6   4      101.93      107.44        2.36 o   0.4162E-01
  -3   6   4       59.68       62.96        2.55 o   0.1421E+00
  -2   6   4       -4.35        3.48       14.25 <   0.0000E+00
  -1   6   4       35.80       33.35        2.96 o   0.1713E+00
   0   6   4       75.34       74.65        2.38 o   0.1105E+00
   1   6   4       42.48       47.13        2.97 o   0.1634E+00
   2   6   4       40.26       40.19        2.59 o   0.2142E+00
   3   6   4       79.68       74.25        2.30 o   0.9241E-01
   4   6   4       30.26       28.34        2.90 o   0.1385E+00
   5   6   4       42.52       40.32        2.68 o   0.2020E+00
   6   6   4       27.79       26.60        4.18 o   0.1266E+00
   7   6   4       52.45       49.41        2.23 o   0.1881E+00
   8   6   4       20.01       26.95        4.35 o   0.8922E-01
   9   6   4       -1.89        8.82       53.34 <   0.0000E+00
  10   6   4       41.33       39.46        4.40 o   0.2035E+00
  11   6   4       28.93       33.94        4.56 o   0.1411E+00
  12   6   4       -8.01       12.75        8.27 <   0.0000E+00
  13   6   4        2.02        6.93       37.05 <   0.0000E+00
  14   6   4        9.01        4.21        8.49 <   0.0000E+00
 -12   7   4       15.56       20.60        5.10 <   0.0000E+00
 -11   7   4       14.09        1.46        3.59 o   0.2905E-02
 -10   7   4       40.33       52.31        3.23 o   0.8128E-02
  -9   7   4       41.27       40.77        2.85 o   0.2147E+00
  -8   7   4       14.43        9.35        6.42 <   0.0000E+00
  -7   7   4      -16.40        6.04        5.74 <   0.0000E+00
  -6   7   4       89.39       89.41        2.18 o   0.7193E-01
  -5   7   4       14.74       13.98        4.79 <   0.0000E+00
  -4   7   4       -6.75        2.60       12.37 <   0.0000E+00
  -3   7   4       64.05       59.73        2.69 o   0.1418E+00
  -2   7   4       36.88       35.46        3.11 o   0.1910E+00
  -1   7   4       22.29       14.68        2.88 o   0.3520E-01
   0   7   4       21.07       16.78        2.68 o   0.4940E-01
   1   7   4        5.49        1.75       13.40 <   0.0000E+00
   2   7   4       27.32       32.08        3.60 o   0.1374E+00
   3   7   4       32.79       35.17        3.13 o   0.1819E+00
   4   7   4      -12.07        4.14        7.51 <   0.0000E+00
   5   7   4       71.17       73.86        3.57 o   0.1084E+00
   6   7   4       82.43       81.62        2.14 o   0.8975E-01
   7   7   4       75.25       74.09        2.46 o   0.1118E+00
   8   7   4       34.43       41.14        3.02 o   0.1166E+00
   9   7   4       77.55       75.44        2.75 o   0.1054E+00
  10   7   4       27.17       28.06        3.90 o   0.1397E+00
  11   7   4       50.36       51.30        3.01 o   0.2028E+00
  12   7   4       39.67       41.73        2.61 o   0.2062E+00
  13   7   4        5.82        6.19       10.37 <   0.0000E+00
 -11   8   4       -8.47        8.89        8.31 <   0.0000E+00
 -10   8   4        9.78       15.58        7.12 <   0.0000E+00
  -9   8   4       37.40       55.06        5.56 o   0.0000E+00
  -8   8   4       87.70       87.21        2.80 o   0.7651E-01
  -7   8   4       43.00       42.50        3.31 o   0.2173E+00
  -6   8   4        7.63        7.62       10.06 <   0.0000E+00
  -5   8   4       37.98       39.41        2.39 o   0.2070E+00
  -4   8   4       49.90       50.56        2.12 o   0.2060E+00
  -3   8   4      132.54      125.24        2.13 o   0.2763E-01
  -2   8   4      161.28      152.00        2.63 o   0.1701E-01
  -1   8   4        8.13       14.86        9.05 <   0.0000E+00
   0   8   4      110.70      111.31        2.48 o   0.4099E-01
   1   8   4       11.77       17.65        9.40 <   0.0000E+00
   2   8   4       70.83       74.68        3.87 o   0.1009E+00
   3   8   4       14.95        6.68        8.44 <   0.0000E+00
   4   8   4       52.73       54.17        2.56 o   0.1899E+00
   5   8   4       98.93       99.80        2.47 o   0.5430E-01
   6   8   4       53.01       49.79        2.61 o   0.1849E+00
   7   8   4       28.17       30.46        4.13 o   0.1531E+00
   8   8   4       24.83       26.80        4.86 o   0.1260E+00
   9   8   4       62.48       63.40        2.82 o   0.1534E+00
  10   8   4       25.74       28.34        4.40 o   0.1354E+00
  11   8   4       23.89       29.88        3.18 o   0.1112E+00
  12   8   4        3.58        7.56       16.13 <   0.0000E+00
  13   8   4       12.61        3.04        5.06 <   0.0000E+00
 -11   9   4       12.96        0.30        7.37 <   0.0000E+00
 -10   9   4       22.70       29.07        3.86 o   0.1034E+00
  -9   9   4       10.42       18.45        6.21 <   0.0000E+00
  -8   9   4       35.61       30.54        3.72 o   0.1262E+00
  -7   9   4       42.45       43.21        2.92 o   0.2169E+00
  -6   9   4       18.35       18.38        3.98 o   0.6229E-01
  -5   9   4       64.42       55.63        2.15 o   0.6674E-01
  -4   9   4       43.05       43.51        2.45 o   0.2179E+00
  -3   9   4       72.77       69.40        2.12 o   0.1192E+00
  -2   9   4       38.86       36.32        2.44 o   0.1857E+00
  -1   9   4       51.02       51.10        2.00 o   0.2054E+00
   0   9   4       14.27       12.15        5.27 <   0.0000E+00
   1   9   4       42.51       45.03        2.27 o   0.2015E+00
   2   9   4       39.96       38.15        2.49 o   0.2002E+00
   3   9   4      -14.36        7.05        5.90 <   0.0000E+00
   4   9   4       51.58       49.95        2.85 o   0.2025E+00
   5   9   4       21.76       16.17        4.64 o   0.4454E-01
   6   9   4       89.51       84.82        2.61 o   0.7399E-01
   7   9   4      105.51      101.75        2.73 o   0.4966E-01
   8   9   4        5.76        8.78       15.80 <   0.0000E+00
   9   9   4       19.84       17.69        4.89 o   0.5677E-01
  10   9   4       -8.34       10.63        9.15 <   0.0000E+00
  11   9   4       15.65       19.47        4.68 <   0.0000E+00
  12   9   4       -8.97        0.59        4.98 <   0.0000E+00
 -10  10   4       16.81        6.91        4.14 o   0.1117E-01
  -9  10   4        8.08       19.37        6.63 <   0.0000E+00
  -8  10   4       -9.07        8.96        8.06 <   0.0000E+00
  -7  10   4       33.73       31.40        3.49 o   0.1593E+00
  -6  10   4       29.60       30.30        3.10 o   0.1585E+00
  -5  10   4       87.41       81.09        2.18 o   0.7376E-01
  -4  10   4       25.42       23.33        2.80 o   0.9753E-01
  -3  10   4       17.12       15.64        3.80 o   0.4523E-01
  -2  10   4       33.69       26.90        2.59 o   0.9042E-01
  -1  10   4       61.32       61.38        2.50 o   0.1633E+00
   0  10   4       35.04       39.85        2.95 o   0.1586E+00
   1  10   4        9.82        2.95        8.13 <   0.0000E+00
   2  10   4       19.34       30.27        4.64 o   0.3494E-01
   3  10   4      -19.13       10.49        5.19 <   0.0000E+00
   4  10   4       46.41       47.38        3.10 o   0.2126E+00
   5  10   4       74.90       75.02        2.73 o   0.1096E+00
   6  10   4       35.02       36.42        3.52 o   0.1959E+00
   7  10   4       89.11       77.86        2.84 o   0.4187E-01
   8  10   4        2.92        6.02       35.83 <   0.0000E+00
   9  10   4       30.66       31.20        4.14 o   0.1659E+00
  10  10   4       22.88       13.22        4.09 o   0.2774E-01
  11  10   4       16.86       12.81        3.64 o   0.3042E-01
  12  10   4       -3.19       23.30       33.79 <   0.0000E+00
 -10  11   4       -6.43        4.13        9.50 <   0.0000E+00
  -9  11   4       13.77       16.54        3.96 <   0.0000E+00
  -8  11   4       14.71       13.71        3.50 o   0.3536E-01
  -7  11   4       46.73       47.92        2.36 o   0.2105E+00
  -6  11   4       31.63       34.75        2.50 o   0.1720E+00
  -5  11   4       94.01       91.03        2.14 o   0.6646E-01
  -4  11   4       73.54       72.80        2.15 o   0.1168E+00
  -3  11   4       26.50       29.19        2.74 o   0.1412E+00
  -2  11   4       19.01       15.20        4.34 o   0.4155E-01
  -1  11   4       36.50       36.97        3.04 o   0.2024E+00
   0  11   4       20.81       28.27        3.91 o   0.8677E-01
   1  11   4       13.90        5.26        5.64 <   0.0000E+00
   2  11   4       97.90      101.29        2.70 o   0.5066E-01
   3  11   4       47.45       42.56        3.12 o   0.1591E+00
   4  11   4       32.16       30.41        3.62 o   0.1557E+00
   5  11   4        8.54        8.49        9.50 <   0.0000E+00
   6  11   4       -6.20       10.41       17.36 <   0.0000E+00
   7  11   4       37.53       37.35        3.08 o   0.2044E+00
   8  11   4        7.11        3.45       15.94 <   0.0000E+00
   9  11   4       23.14       23.24        4.19 o   0.9917E-01
  10  11   4       20.75       20.29        4.73 o   0.7556E-01
  11  11   4       11.67        7.24        6.09 <   0.0000E+00
  -8  12   4      -10.46        1.10        6.83 <   0.0000E+00
  -7  12   4      -10.52        3.51        4.57 <   0.0000E+00
  -6  12   4       27.50       29.17        2.57 o   0.1464E+00
  -5  12   4       17.22       16.99        4.21 o   0.5348E-01
  -4  12   4      -10.22       15.18        5.58 <   0.0000E+00
  -3  12   4       32.60       30.82        2.86 o   0.1588E+00
  -2  12   4       29.96       28.08        3.03 o   0.1368E+00
  -1  12   4       21.17       23.72        3.99 o   0.9938E-01
   0  12   4       10.98        9.94        6.47 <   0.0000E+00
   1  12   4        9.85       18.55        9.53 <   0.0000E+00
   2  12   4       54.69       52.72        2.71 o   0.1913E+00
   3  12   4       39.71       41.18        2.96 o   0.2107E+00
   4  12   4       16.61       18.58        6.43 <   0.0000E+00
   5  12   4       15.25       16.83        6.41 <   0.0000E+00
   6  12   4       34.11       37.50        2.74 o   0.1793E+00
   7  12   4      -20.09        2.67        4.26 <   0.0000E+00
   8  12   4      -14.32        6.37        5.60 <   0.0000E+00
   9  12   4        5.44       11.19       13.11 <   0.0000E+00
  10  12   4        6.20        8.74        8.58 <   0.0000E+00
  -7  13   4        3.42       18.65       22.88 <   0.0000E+00
  -6  13   4        7.39       11.84        9.73 <   0.0000E+00
  -5  13   4       11.54       27.81        6.57 <   0.0000E+00
  -4  13   4       -5.89        8.97        9.49 <   0.0000E+00
  -3  13   4       44.63       43.84        2.61 o   0.2168E+00
  -2  13   4       36.39       34.60        2.91 o   0.1835E+00
  -1  13   4       10.20       15.13        6.85 <   0.0000E+00
   0  13   4       40.96       43.82        2.67 o   0.1978E+00
   1  13   4       10.68        4.72        6.05 <   0.0000E+00
   2  13   4       57.56       60.51        2.34 o   0.1542E+00
   3  13   4      -12.99        9.15        5.55 <   0.0000E+00
   4  13   4      -11.53        4.38        6.28 <   0.0000E+00
   5  13   4        1.63        1.70       37.33 <   0.0000E+00
   6  13   4       14.85        9.64        3.37 o   0.1885E-01
   7  13   4       15.99        9.10        4.32 <   0.0000E+00
   8  13   4       12.10       22.76        4.83 <   0.0000E+00
  -5  14   4        9.03       10.15        9.45 <   0.0000E+00
  -4  14   4       14.99       10.94        4.95 <   0.0000E+00
  -3  14   4      -13.19        2.26        5.03 <   0.0000E+00
  -2  14   4       18.61       18.41        3.27 o   0.6260E-01
  -1  14   4       19.11       21.25        3.20 o   0.8138E-01
   0  14   4       12.04       10.66        4.99 <   0.0000E+00
   1  14   4      -10.17        2.08        6.04 <   0.0000E+00
   2  14   4       12.61       11.42        4.08 <   0.0000E+00
   3  14   4       13.90       19.43        4.33 <   0.0000E+00
   4  14   4       -5.87        9.16        8.81 <   0.0000E+00
   5  14   4       12.10        7.72        4.51 <   0.0000E+00
   6  14   4       27.20       33.50        3.42 o   0.1168E+00
  -2  15   4       19.02       20.12        2.77 o   0.7426E-01
  -1  15   4       -1.47        2.84       32.57 <   0.0000E+00
   0  15   4       16.29       19.69        3.05 o   0.6816E-01
   1  15   4       14.65       25.47        4.35 <   0.0000E+00
   2  15   4       20.76       31.25        3.30 o   0.3990E-01
   3  15   4       17.69       20.75        3.73 o   0.7608E-01
  -2 -14   5        9.37        7.70        9.04 <   0.0000E+00
  -1 -14   5       -5.51        6.15        9.32 <   0.0000E+00
   0 -14   5       -8.39       12.33        6.08 <   0.0000E+00
   1 -14   5       12.46       16.39        5.06 <   0.0000E+00
   2 -14   5       28.46       27.45        2.74 o   0.1343E+00
  -5 -13   5       13.29        7.28        3.04 o   0.1249E-01
  -4 -13   5       17.56       12.10        2.98 o   0.2698E-01
  -3 -13   5        7.31        3.54        9.26 <   0.0000E+00
  -2 -13   5        4.83        4.48       15.99 <   0.0000E+00
  -1 -13   5       16.87       15.86        4.43 <   0.0000E+00
   0 -13   5       22.20       24.12        3.31 o   0.1043E+00
   1 -13   5       13.56       20.74        4.81 <   0.0000E+00
   2 -13   5       -7.08        6.32       13.94 <   0.0000E+00
   3 -13   5      -14.48        5.96        6.86 <   0.0000E+00
   4 -13   5       19.36       17.97        2.73 o   0.5912E-01
   5 -13   5        7.33       14.02        4.67 <   0.0000E+00
  -8 -12   5      -16.94       23.07        5.74 <   0.0000E+00
  -7 -12   5       17.18       12.25        3.80 o   0.2776E-01
  -6 -12   5       14.75       19.94        3.39 o   0.6545E-01
  -5 -12   5       31.71       31.25        2.42 o   0.1664E+00
  -4 -12   5       23.86       24.29        3.13 o   0.1078E+00
  -3 -12   5       -9.66        2.71        6.55 <   0.0000E+00
  -2 -12   5       16.05        2.69        5.15 <   0.0000E+00
  -1 -12   5       17.51       15.95        4.84 <   0.0000E+00
   0 -12   5       -9.99        8.30        5.95 <   0.0000E+00
   1 -12   5       60.22       60.57        1.91 o   0.1668E+00
   2 -12   5       16.82       21.94        3.47 o   0.7754E-01
   3 -12   5       -5.84       10.37       10.50 <   0.0000E+00
   4 -12   5       22.99       22.33        3.57 o   0.9144E-01
   5 -12   5       11.19       13.45        4.22 <   0.0000E+00
   6 -12   5       -3.21        0.07       16.25 <   0.0000E+00
   7 -12   5       26.40       27.58        3.34 o   0.1350E+00
  -9 -11   5        3.93       10.23       14.88 <   0.0000E+00
  -8 -11   5       58.64       61.74        2.99 o   0.1480E+00
  -7 -11   5        9.40        8.63        7.21 <   0.0000E+00
  -6 -11   5        6.05        3.71       10.12 <   0.0000E+00
  -5 -11   5       26.14       23.57        3.07 o   0.9820E-01
  -4 -11   5       31.30       27.19        3.09 o   0.1171E+00
  -3 -11   5       -8.98        3.31        9.52 <   0.0000E+00
  -2 -11   5       55.25       53.47        2.32 o   0.1901E+00
  -1 -11   5       35.62       34.59        2.93 o   0.1878E+00
   0 -11   5       50.48       50.22        2.40 o   0.2080E+00
   1 -11   5       40.00       39.89        1.98 o   0.2134E+00
   2 -11   5       21.66       16.52        2.41 o   0.4671E-01
   3 -11   5       13.71       14.97        4.73 <   0.0000E+00
   4 -11   5       23.67       23.00        2.98 o   0.9690E-01
   5 -11   5       15.23       13.27        4.35 <   0.0000E+00
   6 -11   5       14.89       14.60        3.72 o   0.3983E-01
   7 -11   5       -3.71        5.32       15.86 <   0.0000E+00
   8 -11   5      -14.64        3.88        4.11 <   0.0000E+00
 -10 -10   5       -2.78        0.84       19.04 <   0.0000E+00
  -9 -10   5        5.50        4.84       10.92 <   0.0000E+00
  -8 -10   5       11.86        8.43        5.39 <   0.0000E+00
  -7 -10   5       29.45       28.93        2.67 o   0.1474E+00
  -6 -10   5        7.94        5.99        9.05 <   0.0000E+00
  -5 -10   5       18.04        7.90        4.29 o   0.1320E-01
  -4 -10   5      -10.20        6.70        8.56 <   0.0000E+00
  -3 -10   5       27.16       27.29        3.24 o   0.1339E+00
  -2 -10   5       17.61       17.81        4.69 <   0.0000E+00
  -1 -10   5       67.14       64.77        2.07 o   0.1418E+00
   0 -10   5       39.93       37.26        2.34 o   0.1882E+00
   1 -10   5       29.32       29.25        2.25 o   0.1506E+00
   2 -10   5       12.49        9.63        5.49 <   0.0000E+00
   3 -10   5       26.20       26.14        2.84 o   0.1239E+00
   4 -10   5      -18.79       11.00        4.02 <   0.0000E+00
   5 -10   5       16.58        6.59        4.57 <   0.0000E+00
   6 -10   5       29.51       28.44        3.03 o   0.1422E+00
   7 -10   5        6.72       12.05        9.01 <   0.0000E+00
   8 -10   5        3.17        9.30       18.50 <   0.0000E+00
   9 -10   5       34.57       39.65        3.51 o   0.1536E+00
  10 -10   5      -16.41       18.93        5.89 <   0.0000E+00
 -11  -9   5      -12.09        5.96        5.48 <   0.0000E+00
 -10  -9   5      -10.35        4.17        5.30 <   0.0000E+00
  -9  -9   5        8.01       12.34        6.83 <   0.0000E+00
  -8  -9   5       -8.41        0.86        7.28 <   0.0000E+00
  -7  -9   5        7.92        6.25        8.17 <   0.0000E+00
  -6  -9   5       35.45       38.66        2.97 o   0.1856E+00
  -5  -9   5       30.94       29.17        2.95 o   0.1460E+00
  -4  -9   5       58.61       57.90        2.49 o   0.1777E+00
  -3  -9   5      133.29      126.97        2.21 o   0.2739E-01
  -2  -9   5       34.11       36.83        2.50 o   0.1858E+00
  -1  -9   5       79.65       75.52        2.10 o   0.9725E-01
   0  -9   5       13.31       11.39        5.02 <   0.0000E+00
   1  -9   5       18.00        1.86        4.11 o   0.3241E-02
   2  -9   5      -17.35        4.99        4.54 <   0.0000E+00
   3  -9   5       12.41        2.53        6.73 <   0.0000E+00
   4  -9   5       25.89       25.12        3.49 o   0.1146E+00
   5  -9   5       81.17       78.34        2.36 o   0.9490E-01
   6  -9   5       31.12       32.34        3.07 o   0.1724E+00
   7  -9   5      -10.24       10.84        6.87 <   0.0000E+00
   8  -9   5        7.89       13.17        8.67 <   0.0000E+00
   9  -9   5       -2.50        5.24       24.99 <   0.0000E+00
  10  -9   5       10.06       18.03        5.55 <   0.0000E+00
  11  -9   5       13.87       15.90        6.40 <   0.0000E+00
 -12  -8   5       10.77       18.71        9.35 <   0.0000E+00
 -11  -8   5        6.28        9.19        7.59 <   0.0000E+00
 -10  -8   5       -8.10        2.39        7.48 <   0.0000E+00
  -9  -8   5       33.65       41.46        2.76 o   0.8634E-01
  -8  -8   5       14.18       11.15        5.24 <   0.0000E+00
  -7  -8   5       38.63       41.33        2.57 o   0.1979E+00
  -6  -8   5        8.86       10.88        9.15 <   0.0000E+00
  -5  -8   5      -18.38        4.75        4.29 <   0.0000E+00
  -4  -8   5      102.49       99.37        2.14 o   0.5337E-01
  -3  -8   5       64.76       64.21        2.28 o   0.1506E+00
  -2  -8   5       13.76        7.40        4.27 <   0.0000E+00
  -1  -8   5       99.37       95.88        1.89 o   0.5784E-01
   0  -8   5       86.71       78.69        2.03 o   0.6658E-01
   1  -8   5       17.71        4.89        4.33 o   0.7254E-02
   2  -8   5       51.52       48.64        2.56 o   0.1920E+00
   3  -8   5       15.33       21.88        5.73 <   0.0000E+00
   4  -8   5       24.77       24.77        2.98 o   0.1121E+00
   5  -8   5       54.22       52.55        2.56 o   0.1941E+00
   6  -8   5       60.59       56.72        2.42 o   0.1565E+00
   7  -8   5       19.25       16.95        4.63 o   0.5212E-01
   8  -8   5       -9.96       10.31        7.91 <   0.0000E+00
   9  -8   5       13.10       18.69        5.84 <   0.0000E+00
  10  -8   5       12.77       14.36        5.58 <   0.0000E+00
  11  -8   5       32.43       37.40        3.93 o   0.1515E+00
  12  -8   5       20.95       18.31        3.53 o   0.6033E-01
 -12  -7   5        5.29        3.96       12.41 <   0.0000E+00
 -11  -7   5       16.49       24.32        3.13 o   0.7218E-01
 -10  -7   5       -8.49        5.95        7.42 <   0.0000E+00
  -9  -7   5       22.69       30.97        5.17 o   0.7744E-01
  -8  -7   5       24.28       27.50        3.55 o   0.1253E+00
  -7  -7   5       19.67       25.15        4.36 o   0.9429E-01
  -6  -7   5       53.04       58.80        2.49 o   0.1227E+00
  -5  -7   5       14.39       10.74        5.63 <   0.0000E+00
  -4  -7   5       79.93       81.30        2.02 o   0.8999E-01
  -3  -7   5      122.30      117.97        2.03 o   0.3403E-01
  -2  -7   5       56.45       55.53        2.70 o   0.1870E+00
  -1  -7   5        5.60        7.37       13.34 <   0.0000E+00
   0  -7   5       48.03       43.27        3.17 o   0.1622E+00
   1  -7   5       19.31       21.31        5.51 <   0.0000E+00
   2  -7   5      118.74      112.06        2.46 o   0.3640E-01
   3  -7   5      -14.68        4.53        4.86 <   0.0000E+00
   4  -7   5       85.83       82.94        2.06 o   0.8316E-01
   5  -7   5      126.72      119.07        2.29 o   0.3073E-01
   6  -7   5       32.56       31.90        2.69 o   0.1709E+00
   7  -7   5        5.98        7.71       16.77 <   0.0000E+00
   8  -7   5       10.45        7.32        7.91 <   0.0000E+00
   9  -7   5       11.79       20.37        7.26 <   0.0000E+00
  10  -7   5        9.13        9.53        8.62 <   0.0000E+00
  11  -7   5       17.12       29.50        4.33 o   0.1869E-01
  12  -7   5       11.46       23.56        7.19 <   0.0000E+00
 -13  -6   5        9.96        6.73        8.26 <   0.0000E+00
 -12  -6   5       -7.52       38.20       10.52 <   0.0000E+00
 -11  -6   5        8.27        8.78        6.53 <   0.0000E+00
 -10  -6   5       -7.84        5.25       11.12 <   0.0000E+00
  -9  -6   5        9.49       10.74        9.88 <   0.0000E+00
  -8  -6   5       57.89       57.20        2.32 o   0.1807E+00
  -7  -6   5       20.62       21.99        3.70 o   0.8808E-01
  -6  -6   5       43.36       45.87        2.47 o   0.2012E+00
  -5  -6   5       29.02       31.30        3.06 o   0.1592E+00
  -4  -6   5       27.11       32.02        3.84 o   0.1352E+00
  -3  -6   5       13.34        0.58        7.93 <   0.0000E+00
  -2  -6   5      119.08      116.40        2.87 o   0.3603E-01
  -1  -6   5       95.58       94.87        2.34 o   0.6180E-01
   0  -6   5       39.16       38.09        2.64 o   0.2049E+00
   1  -6   5      100.36      105.31        2.58 o   0.4432E-01
   2  -6   5       14.35       16.40        6.04 <   0.0000E+00
   3  -6   5       15.33       14.10        5.76 <   0.0000E+00
   4  -6   5       44.73       43.74        3.06 o   0.2159E+00
   5  -6   5       94.14       90.84        2.13 o   0.6627E-01
   6  -6   5       -5.53       14.62       12.80 <   0.0000E+00
   7  -6   5       47.38       48.81        2.73 o   0.2070E+00
   8  -6   5       -3.36       16.65       30.26 <   0.0000E+00
   9  -6   5        9.01        6.22        8.50 <   0.0000E+00
  10  -6   5        9.68       15.84        7.85 <   0.0000E+00
  11  -6   5       25.32       23.20        4.06 o   0.9637E-01
  12  -6   5       15.44       20.98        4.45 <   0.0000E+00
  13  -6   5       -9.00        9.45        8.35 <   0.0000E+00
 -13  -5   5       10.40        0.91        6.64 <   0.0000E+00
 -12  -5   5       21.69       24.00        5.42 o   0.1022E+00
 -11  -5   5       15.58       26.34        5.97 <   0.0000E+00
 -10  -5   5       37.56       48.59        3.50 o   0.1679E-01
  -9  -5   5       31.78       36.73        3.17 o   0.1507E+00
  -8  -5   5       -7.92       13.80       10.97 <   0.0000E+00
  -7  -5   5       -5.45        5.12       14.05 <   0.0000E+00
  -6  -5   5        9.52        9.82        8.84 <   0.0000E+00
  -5  -5   5       35.25       35.37        2.89 o   0.1947E+00
  -4  -5   5       19.46       15.97        4.30 o   0.4581E-01
  -3  -5   5       72.69       79.94        2.35 o   0.7011E-01
  -2  -5   5      186.24      182.99        2.40 o   0.1186E-01
  -1  -5   5       72.20       75.57        2.16 o   0.1006E+00
   0  -5   5        4.95        4.89       12.22 <   0.0000E+00
   1  -5   5       54.56       54.32        2.38 o   0.1935E+00
   2  -5   5       53.00       53.62        2.84 o   0.1955E+00
   3  -5   5       46.32       50.02        3.21 o   0.1770E+00
   4  -5   5      100.28       98.25        3.04 o   0.5590E-01
   5  -5   5       32.75       33.78        3.98 o   0.1829E+00
   6  -5   5       95.03       93.29        2.35 o   0.6395E-01
   7  -5   5       37.18       41.42        2.65 o   0.1727E+00
   8  -5   5       31.12       30.00        4.38 o   0.1550E+00
   9  -5   5       41.79       38.95        3.05 o   0.1911E+00
  10  -5   5       20.37       24.19        5.85 <   0.0000E+00
  11  -5   5       17.65       19.18        5.91 <   0.0000E+00
  12  -5   5       12.81       10.02        5.68 <   0.0000E+00
  13  -5   5       12.10       13.20        4.94 <   0.0000E+00
 -14  -4   5       -8.74       25.59       10.22 <   0.0000E+00
 -13  -4   5        5.91       19.63       10.39 <   0.0000E+00
 -12  -4   5      -12.45        3.29        5.54 <   0.0000E+00
 -11  -4   5        7.08       12.29       13.81 <   0.0000E+00
 -10  -4   5       -2.50        0.22       37.06 <   0.0000E+00
  -9  -4   5       10.64        5.50        9.51 <   0.0000E+00
  -8  -4   5       26.69       23.55        5.05 o   0.9621E-01
  -7  -4   5      -16.86        8.07        5.53 <   0.0000E+00
  -6  -4   5       35.85       38.78        3.13 o   0.1898E+00
  -5  -4   5       12.73       11.30        6.77 <   0.0000E+00
  -4  -4   5       36.66       36.96        2.22 o   0.2026E+00
  -3  -4   5        8.73       12.79        6.42 <   0.0000E+00
  -2  -4   5       -6.59        1.13        9.79 <   0.0000E+00
  -1  -4   5       51.32       53.37        2.19 o   0.1883E+00
   0  -4   5       15.87       25.57        4.30 <   0.0000E+00
   1  -4   5        9.70       20.03        8.58 <   0.0000E+00
   2  -4   5       60.10       63.27        2.42 o   0.1419E+00
   3  -4   5       46.02       47.41        2.62 o   0.2101E+00
   4  -4   5      -16.92        3.89        5.80 <   0.0000E+00
   5  -4   5       14.26       22.70        5.83 <   0.0000E+00
   6  -4   5       95.82       92.77        3.16 o   0.6335E-01
   7  -4   5       25.98       27.43        3.88 o   0.1329E+00
   8  -4   5       -5.39        0.43       21.63 <   0.0000E+00
   9  -4   5       29.23       24.67        4.44 o   0.9733E-01
  10  -4   5       23.62       24.01        5.85 o   0.1056E+00
  11  -4   5       15.02       15.77        6.28 <   0.0000E+00
  12  -4   5        8.88        3.95        8.78 <   0.0000E+00
  13  -4   5        6.48        1.60       12.03 <   0.0000E+00
  14  -4   5      -10.64       21.89        8.83 <   0.0000E+00
 -14  -3   5        4.70       33.32       17.98 <   0.0000E+00
 -13  -3   5      -15.60       28.40        7.25 <   0.0000E+00
 -12  -3   5       -3.26       13.66       15.33 <   0.0000E+00
 -11  -3   5       24.41       21.89        4.05 o   0.8560E-01
 -10  -3   5       35.44       37.13        3.41 o   0.1971E+00
  -9  -3   5       -7.92        0.82       11.92 <   0.0000E+00
  -8  -3   5        5.99        6.93       16.93 <   0.0000E+00
  -7  -3   5       52.08       47.36        2.58 o   0.1617E+00
  -6  -3   5       55.89       57.42        2.77 o   0.1763E+00
  -5  -3   5        3.16        1.47       21.71 <   0.0000E+00
  -4  -3   5       63.06       60.35        2.15 o   0.1565E+00
  -3  -3   5      137.19      134.41        2.64 o   0.2505E-01
  -2  -3   5       76.34       78.93        2.25 o   0.9405E-01
  -1  -3   5       76.61       77.27        2.11 o   0.1021E+00
   0  -3   5      156.18      150.13        2.08 o   0.1847E-01
   1  -3   5      206.57      208.20        2.25 o   0.8881E-02
   2  -3   5       31.68       31.81        2.32 o   0.1710E+00
   3  -3   5       17.55       17.14        3.35 o   0.5416E-01
   4  -3   5       50.22       51.75        2.36 o   0.1978E+00
   5  -3   5       41.02       38.33        2.73 o   0.1915E+00
   6  -3   5       46.44       45.89        3.35 o   0.2165E+00
   7  -3   5      -11.10       18.11       11.75 <   0.0000E+00
   8  -3   5       50.92       49.11        2.79 o   0.2031E+00
   9  -3   5       -6.76        3.17       12.53 <   0.0000E+00
  10  -3   5       52.10       59.99        3.61 o   0.8517E-01
  11  -3   5       35.47       27.25        3.74 o   0.7501E-01
  12  -3   5       15.17       12.63        6.36 <   0.0000E+00
  13  -3   5        9.26        1.47        9.52 <   0.0000E+00
  14  -3   5       19.53       10.36        3.78 o   0.1966E-01
 -14  -2   5        7.03       21.33       10.45 <   0.0000E+00
 -13  -2   5        9.98       15.22        7.02 <   0.0000E+00
 -12  -2   5       50.51       49.98        2.69 o   0.2081E+00
 -11  -2   5        9.69       11.86        7.89 <   0.0000E+00
 -10  -2   5       40.17       40.56        2.87 o   0.2146E+00
  -9  -2   5       26.85       29.63        4.91 o   0.1438E+00
  -8  -2   5       48.92       51.17        2.58 o   0.1933E+00
  -7  -2   5       61.76       63.23        2.94 o   0.1524E+00
  -6  -2   5       92.01       87.95        2.53 o   0.6989E-01
  -5  -2   5       83.88       86.08        2.50 o   0.7748E-01
  -4  -2   5       70.56       72.44        2.62 o   0.1157E+00
  -3  -2   5       64.75       63.96        2.84 o   0.1512E+00
  -2  -2   5       28.20       27.35        2.68 o   0.1336E+00
  -1  -2   5      317.23      316.19        2.39 o   0.3695E-02
   0  -2   5      192.25      196.46        2.06 o   0.1004E-01
   1  -2   5      257.62      248.69        2.25 o   0.5873E-02
   2  -2   5       29.49       31.83        2.72 o   0.1624E+00
   3  -2   5       69.91       68.70        1.90 o   0.1311E+00
   4  -2   5       45.95       42.29        2.17 o   0.1837E+00
   5  -2   5      118.48      120.28        2.05 o   0.3338E-01
   6  -2   5      135.22      127.63        2.78 o   0.2626E-01
   7  -2   5       42.16       45.53        4.35 o   0.1887E+00
   8  -2   5       46.60       43.79        2.90 o   0.1981E+00
   9  -2   5       10.24        3.09        8.74 <   0.0000E+00
  10  -2   5       38.14       40.06        2.81 o   0.2045E+00
  11  -2   5       41.20       43.31        3.19 o   0.2068E+00
  12  -2   5       34.05       34.23        3.26 o   0.1878E+00
  13  -2   5       18.93       16.40        4.61 o   0.4891E-01
  14  -2   5       25.76       20.10        5.02 o   0.6468E-01
 -14  -1   5       12.84        2.84        6.55 <   0.0000E+00
 -13  -1   5       16.19       13.21        5.19 <   0.0000E+00
 -12  -1   5        7.24        8.73        6.51 <   0.0000E+00
 -11  -1   5       18.21       13.93        4.33 o   0.3532E-01
 -10  -1   5       18.33       20.55        4.46 o   0.7616E-01
  -9  -1   5       18.34       20.61        4.47 o   0.7653E-01
  -8  -1   5       52.72       49.62        2.70 o   0.1869E+00
  -7  -1   5      129.69      127.81        3.76 o   0.2861E-01
  -6  -1   5       30.84       32.80        3.52 o   0.1716E+00
  -5  -1   5      124.14      117.60        2.94 o   0.3266E-01
  -4  -1   5       54.77       58.16        2.90 o   0.1581E+00
  -3  -1   5      216.42      204.64        2.06 o   0.8596E-02
  -2  -1   5       91.27       95.12        2.50 o   0.5845E-01
  -1  -1   5      260.20      267.91        2.58 o   0.5074E-02
   0  -1   5       62.43       67.22        2.16 o   0.1150E+00
   1  -1   5      147.70      146.16        2.26 o   0.2047E-01
   2  -1   5      142.02      142.33        1.92 o   0.2193E-01
   3  -1   5      209.93      200.88        1.83 o   0.9221E-02
   4  -1   5      113.82      113.95        2.13 o   0.3863E-01
   5  -1   5      194.47      188.60        2.49 o   0.1090E-01
   6  -1   5       92.96       91.36        3.35 o   0.6750E-01
   7  -1   5       20.58       18.46        5.80 <   0.0000E+00
   8  -1   5       52.07       48.35        2.87 o   0.1796E+00
   9  -1   5       50.68       50.36        2.56 o   0.2075E+00
  10  -1   5       66.08       60.33        2.74 o   0.1199E+00
  11  -1   5      -10.21       10.03        7.65 <   0.0000E+00
  12  -1   5       60.50       61.65        2.62 o   0.1603E+00
  13  -1   5       20.48       26.54        4.21 o   0.9651E-01
  14  -1   5       23.17       20.54        3.90 o   0.7528E-01
 -14   0   5        7.03        0.80       11.53 <   0.0000E+00
 -13   0   5       -7.95        2.71       10.91 <   0.0000E+00
 -12   0   5       11.54       20.73        5.39 <   0.0000E+00
 -11   0   5       13.77        6.95        5.30 <   0.0000E+00
 -10   0   5       43.40       47.34        2.38 o   0.1774E+00
  -9   0   5       10.61       17.95        9.16 <   0.0000E+00
  -8   0   5       17.81       18.04        4.88 <   0.0000E+00
  -7   0   5       43.52       44.58        3.98 o   0.2153E+00
  -6   0   5       85.09       82.44        3.70 o   0.8491E-01
  -5   0   5       19.15       21.69        6.07 <   0.0000E+00
  -4   0   5      212.78      205.20        3.35 o   0.8919E-02
  -3   0   5       13.17       16.48        6.04 <   0.0000E+00
  -2   0   5      166.54      166.08        2.61 o   0.1503E-01
  -1   0   5       34.60       34.77        2.84 o   0.1911E+00
   0   0   5       56.98       55.68        2.56 o   0.1848E+00
   1   0   5       12.60        0.67        4.83 <   0.0000E+00
   2   0   5      199.53      193.89        1.93 o   0.1026E-01
   3   0   5      167.93      168.19        2.56 o   0.1458E-01
   4   0   5      102.15       96.81        2.75 o   0.5344E-01
   5   0   5       97.18       99.36        3.01 o   0.5420E-01
   6   0   5       -7.68       10.00       13.67 <   0.0000E+00
   7   0   5       18.11       15.97        6.04 <   0.0000E+00
   8   0   5       65.76       65.06        2.82 o   0.1468E+00
   9   0   5       18.78       12.92        5.07 <   0.0000E+00
  10   0   5      -18.73        7.44        4.63 <   0.0000E+00
  11   0   5       18.12       12.93        3.99 o   0.3050E-01
  12   0   5       32.19       32.17        2.85 o   0.1737E+00
  13   0   5       22.84       22.94        3.60 o   0.9660E-01
  14   0   5      -10.88        6.50        6.53 <   0.0000E+00
 -14   1   5        7.14       15.63       12.11 <   0.0000E+00
 -13   1   5      -12.08        2.75        7.33 <   0.0000E+00
 -12   1   5       23.75       33.10        3.27 o   0.5737E-01
 -11   1   5       70.38       66.01        2.55 o   0.1222E+00
 -10   1   5       48.87       51.22        2.75 o   0.1924E+00
  -9   1   5      125.60      119.96        2.37 o   0.3184E-01
  -8   1   5       28.48       27.73        3.13 o   0.1371E+00
  -7   1   5       41.23       44.00        4.79 o   0.1988E+00
  -6   1   5       18.59       28.78        5.76 <   0.0000E+00
  -5   1   5       16.99       22.26        6.23 <   0.0000E+00
  -4   1   5       94.84       89.20        3.10 o   0.6340E-01
  -3   1   5       70.94       69.03        2.78 o   0.1277E+00
  -2   1   5      123.33      125.47        2.89 o   0.2992E-01
  -1   1   5      204.50      206.61        2.88 o   0.9020E-02
   0   1   5       56.17       59.75        4.05 o   0.1500E+00
   1   1   5       82.98       83.27        2.39 o   0.8570E-01
   2   1   5      339.84      334.45        2.10 o   0.3297E-02
   3   1   5       14.83       16.80        4.32 <   0.0000E+00
   4   1   5       27.78       27.77        3.30 o   0.1379E+00
   5   1   5       76.85       71.75        3.18 o   0.1007E+00
   6   1   5       54.85       50.79        3.56 o   0.1688E+00
   7   1   5       45.66       50.45        3.52 o   0.1556E+00
   8   1   5       12.48        9.70        8.89 <   0.0000E+00
   9   1   5       31.49       30.25        2.93 o   0.1563E+00
  10   1   5      -19.28       20.04        4.72 <   0.0000E+00
  11   1   5       66.89       66.02        2.48 o   0.1425E+00
  12   1   5       16.80       22.50        5.46 <   0.0000E+00
  13   1   5       35.75       31.68        3.54 o   0.1443E+00
  14   1   5       25.37       22.72        3.23 o   0.9141E-01
 -14   2   5       -2.20        4.82       29.01 <   0.0000E+00
 -13   2   5       31.69       27.14        4.65 o   0.1133E+00
 -12   2   5       22.98       25.85        3.39 o   0.1147E+00
 -11   2   5       12.23        3.51        6.35 <   0.0000E+00
 -10   2   5       95.95       91.64        2.65 o   0.6297E-01
  -9   2   5       22.82       19.37        3.90 o   0.6613E-01
  -8   2   5       -9.92        9.34        7.76 <   0.0000E+00
  -7   2   5      101.00       98.14        3.99 o   0.5533E-01
  -6   2   5       51.12       53.62        3.45 o   0.1832E+00
  -5   2   5       42.98       41.94        3.85 o   0.2145E+00
  -4   2   5      211.12      199.86        3.38 o   0.9093E-02
  -3   2   5       98.63       97.14        2.75 o   0.5787E-01
  -2   2   5      210.19      212.10        2.50 o   0.8512E-02
  -1   2   5       13.26       10.48        4.79 <   0.0000E+00
   0   2   5       86.83       94.32        2.73 o   0.5106E-01
   1   2   5       12.50       17.80        6.07 <   0.0000E+00
   2   2   5      125.12      124.70        2.54 o   0.3062E-01
   3   2   5      149.11      146.64        2.20 o   0.2022E-01
   4   2   5       99.11       90.66        3.39 o   0.5156E-01
   5   2   5       13.54       11.00        9.19 <   0.0000E+00
   6   2   5       27.49       28.41        5.79 o   0.1426E+00
   7   2   5      -14.74        6.36        6.58 <   0.0000E+00
   8   2   5       66.15       65.57        2.37 o   0.1449E+00
   9   2   5      109.95       99.70        2.19 o   0.3845E-01
  10   2   5       87.17       83.65        2.86 o   0.7994E-01
  11   2   5       52.08       48.96        3.83 o   0.1879E+00
  12   2   5       -9.76        4.61        8.22 <   0.0000E+00
  13   2   5       13.36       10.95        6.12 <   0.0000E+00
  14   2   5        6.03        1.76       10.27 <   0.0000E+00
 -14   3   5       13.42       15.87        4.96 <   0.0000E+00
 -13   3   5      -13.90        7.41        8.29 <   0.0000E+00
 -12   3   5       55.25       55.05        3.59 o   0.1906E+00
 -11   3   5       38.67       38.96        3.16 o   0.2105E+00
 -10   3   5       55.07       54.22        2.77 o   0.1925E+00
  -9   3   5       85.17       77.01        2.34 o   0.6740E-01
  -8   3   5       61.98       63.72        2.54 o   0.1490E+00
  -7   3   5      104.05      100.37        2.95 o   0.5146E-01
  -6   3   5       68.92       65.46        4.35 o   0.1320E+00
  -5   3   5       10.30       15.12        9.47 <   0.0000E+00
  -4   3   5      104.62      100.49        3.73 o   0.5076E-01
  -3   3   5       26.97       34.10        3.20 o   0.1015E+00
  -2   3   5      141.91      138.74        2.32 o   0.2307E-01
  -1   3   5       22.65       25.50        2.96 o   0.1121E+00
   0   3   5       68.90       75.87        2.43 o   0.7798E-01
   1   3   5      128.52      125.21        1.98 o   0.2976E-01
   2   3   5      320.17      310.86        2.01 o   0.3752E-02
   3   3   5      114.94      113.23        2.18 o   0.3902E-01
   4   3   5      136.94      135.81        3.22 o   0.2462E-01
   5   3   5      111.57      108.39        3.86 o   0.4287E-01
   6   3   5       29.31       28.87        5.01 o   0.1471E+00
   7   3   5       34.23       32.84        4.01 o   0.1750E+00
   8   3   5        7.80        2.21        9.00 <   0.0000E+00
   9   3   5       30.66       34.09        2.94 o   0.1647E+00
  10   3   5       52.86       53.46        3.48 o   0.1963E+00
  11   3   5       12.56        5.75        8.29 <   0.0000E+00
  12   3   5        4.69        2.05       17.60 <   0.0000E+00
  13   3   5       31.08       25.84        4.00 o   0.9988E-01
  14   3   5       18.35       17.71        4.36 o   0.5787E-01
 -13   4   5       20.84        9.52        7.61 <   0.0000E+00
 -12   4   5       -8.02        1.68       13.47 <   0.0000E+00
 -11   4   5       51.28       47.53        3.27 o   0.1800E+00
 -10   4   5       39.62       41.13        3.23 o   0.2104E+00
  -9   4   5       21.55       17.92        3.75 o   0.5671E-01
  -8   4   5       27.79       31.79        3.35 o   0.1459E+00
  -7   4   5       27.98       34.42        3.10 o   0.1157E+00
  -6   4   5       31.04       36.82        4.23 o   0.1325E+00
  -5   4   5       23.78       28.87        4.12 o   0.1178E+00
  -4   4   5       34.51       35.40        3.00 o   0.1932E+00
  -3   4   5      188.77      178.44        2.55 o   0.1174E-01
  -2   4   5       56.04       55.24        2.79 o   0.1886E+00
  -1   4   5       37.82       38.64        2.70 o   0.2080E+00
   0   4   5      110.08      113.27        1.84 o   0.3835E-01
   1   4   5       80.14       83.94        2.00 o   0.7851E-01
   2   4   5       28.48       27.90        2.73 o   0.1390E+00
   3   4   5      259.62      238.97        2.64 o   0.5586E-02
   4   4   5       43.60       45.07        3.35 o   0.2124E+00
   5   4   5       13.49       14.75        6.93 <   0.0000E+00
   6   4   5       37.65       38.96        3.37 o   0.2066E+00
   7   4   5       87.01       80.78        3.30 o   0.7484E-01
   8   4   5       58.67       56.50        2.46 o   0.1758E+00
   9   4   5      155.45      138.43        2.83 o   0.1540E-01
  10   4   5       68.01       67.90        3.10 o   0.1358E+00
  11   4   5       59.05       56.13        3.83 o   0.1701E+00
  12   4   5       25.15       32.87        4.46 o   0.8852E-01
  13   4   5       26.59       25.18        5.13 o   0.1141E+00
  14   4   5       19.37       13.15        4.07 o   0.3062E-01
 -13   5   5       11.20       13.07        5.90 <   0.0000E+00
 -12   5   5        5.41       60.23       16.08 <   0.0000E+00
 -11   5   5       12.52       15.47        7.80 <   0.0000E+00
 -10   5   5        7.79        3.71       11.23 <   0.0000E+00
  -9   5   5      -16.43        3.24        5.27 <   0.0000E+00
  -8   5   5       27.11       29.73        4.28 o   0.1456E+00
  -7   5   5      102.76      100.12        2.49 o   0.5282E-01
  -6   5   5       13.80       17.70        5.92 <   0.0000E+00
  -5   5   5       29.17       24.58        3.62 o   0.9686E-01
  -4   5   5       87.03       83.95        2.61 o   0.8043E-01
  -3   5   5       -6.90        8.13       11.49 <   0.0000E+00
  -2   5   5       11.15        7.53        7.60 <   0.0000E+00
  -1   5   5      116.44      113.59        2.45 o   0.3825E-01
   0   5   5       45.98       50.02        2.13 o   0.1709E+00
   1   5   5       15.46       17.33        4.46 <   0.0000E+00
   2   5   5      155.65      145.08        2.60 o   0.1829E-01
   3   5   5      181.60      172.29        2.38 o   0.1287E-01
   4   5   5      132.95      128.37        2.82 o   0.2751E-01
   5   5   5       11.75       18.80        8.07 <   0.0000E+00
   6   5   5       19.19       27.91        5.00 <   0.0000E+00
   7   5   5       15.71       14.76        4.88 <   0.0000E+00
   8   5   5       11.76        3.63        6.33 <   0.0000E+00
   9   5   5       98.39       95.36        2.44 o   0.5923E-01
  10   5   5      -12.94        3.72        7.11 <   0.0000E+00
  11   5   5       63.64       60.93        3.29 o   0.1542E+00
  12   5   5       44.16       42.70        3.77 o   0.2123E+00
  13   5   5       39.51       38.11        3.77 o   0.2031E+00
  14   5   5        6.84        8.53        8.32 <   0.0000E+00
 -13   6   5        7.40       11.69        5.93 <   0.0000E+00
 -12   6   5       13.89       13.52        4.14 <   0.0000E+00
 -11   6   5       11.85       11.44        5.80 <   0.0000E+00
 -10   6   5      -15.60        6.60        4.48 <   0.0000E+00
  -9   6   5       33.08       35.94        3.62 o   0.1806E+00
  -8   6   5        9.04       10.97       10.33 <   0.0000E+00
  -7   6   5       10.22       10.48        7.86 <   0.0000E+00
  -6   6   5       22.74       22.93        3.24 o   0.9662E-01
  -5   6   5       30.52       29.53        3.25 o   0.1516E+00
  -4   6   5      -11.26        2.95        6.62 <   0.0000E+00
  -3   6   5      131.33      127.53        2.54 o   0.2827E-01
  -2   6   5       88.05       91.46        2.18 o   0.6490E-01
  -1   6   5       15.76       10.40        3.48 o   0.2118E-01
   0   6   5       59.15       60.60        2.39 o   0.1634E+00
   1   6   5       59.74       60.65        2.43 o   0.1652E+00
   2   6   5      106.67      109.20        2.39 o   0.4243E-01
   3   6   5       14.00       12.12        4.91 <   0.0000E+00
   4   6   5       46.20       44.36        2.71 o   0.2096E+00
   5   6   5       12.42       10.84        6.83 <   0.0000E+00
   6   6   5       80.10       76.78        2.72 o   0.9744E-01
   7   6   5       39.55       39.83        2.33 o   0.2131E+00
   8   6   5       90.39       86.22        2.35 o   0.7286E-01
   9   6   5       40.04       39.43        2.88 o   0.2111E+00
  10   6   5       -9.85        5.61       11.25 <   0.0000E+00
  11   6   5       23.60       16.00        4.63 o   0.4060E-01
  12   6   5        4.42        8.26       17.76 <   0.0000E+00
  13   6   5       21.40       20.17        4.47 o   0.7436E-01
  14   6   5       16.57       15.34        4.99 <   0.0000E+00
 -12   7   5       12.04       19.83        6.16 <   0.0000E+00
 -11   7   5       -8.64        5.16        7.96 <   0.0000E+00
 -10   7   5       -6.43        8.39       10.85 <   0.0000E+00
  -9   7   5       15.75       21.32        5.18 <   0.0000E+00
  -8   7   5       76.56       75.58        2.61 o   0.1072E+00
  -7   7   5       27.92       27.32        3.15 o   0.1339E+00
  -6   7   5       39.21       39.23        3.12 o   0.2116E+00
  -5   7   5       16.59       15.62        4.96 <   0.0000E+00
  -4   7   5        5.39       13.61       14.37 <   0.0000E+00
  -3   7   5       76.22       74.20        2.64 o   0.1095E+00
  -2   7   5       59.61       57.26        2.56 o   0.1714E+00
  -1   7   5       20.85       24.34        3.23 o   0.1006E+00
   0   7   5       26.63       27.87        3.11 o   0.1373E+00
   1   7   5       15.89       15.21        5.15 <   0.0000E+00
   2   7   5       43.53       48.01        3.42 o   0.1661E+00
   3   7   5       -8.89        7.07       10.37 <   0.0000E+00
   4   7   5       80.74       77.71        3.04 o   0.9597E-01
   5   7   5       58.21       56.74        2.58 o   0.1796E+00
   6   7   5       58.15       57.25        2.50 o   0.1799E+00
   7   7   5       46.47       43.91        2.53 o   0.2015E+00
   8   7   5       31.68       33.67        3.85 o   0.1768E+00
   9   7   5       16.75       17.83        6.02 <   0.0000E+00
  10   7   5       19.32        3.75        6.77 <   0.0000E+00
  11   7   5       22.12       33.15        3.88 o   0.2683E-01
  12   7   5       20.37       24.72        3.25 o   0.9899E-01
  13   7   5       14.90       16.78        3.63 o   0.5146E-01
 -11   8   5       10.44       22.22        5.60 <   0.0000E+00
 -10   8   5       12.75        9.71        4.71 <   0.0000E+00
  -9   8   5       17.45       22.96        4.33 o   0.8168E-01
  -8   8   5       -8.44        5.37        8.41 <   0.0000E+00
  -7   8   5       81.79       78.47        2.81 o   0.9297E-01
  -6   8   5      128.25      117.69        2.59 o   0.2813E-01
  -5   8   5       33.48       32.85        2.75 o   0.1778E+00
  -4   8   5       21.35       22.93        2.93 o   0.9538E-01
  -3   8   5       16.55       16.63        4.12 o   0.5117E-01
  -2   8   5       83.74       84.35        2.17 o   0.8298E-01
  -1   8   5       45.14       47.29        2.84 o   0.2040E+00
   0   8   5       81.23       86.62        2.57 o   0.6831E-01
   1   8   5       18.50       27.05        4.94 <   0.0000E+00
   2   8   5       39.62       38.38        3.90 o   0.2050E+00
   3   8   5       26.83       23.61        3.75 o   0.9628E-01
   4   8   5       50.45       54.86        2.75 o   0.1541E+00
   5   8   5       85.42       87.39        2.22 o   0.7496E-01
   6   8   5       18.69       24.97        4.70 o   0.8720E-01
   7   8   5       26.22       19.34        4.33 o   0.5725E-01
   8   8   5       50.51       52.15        2.65 o   0.1961E+00
   9   8   5       10.90       13.06        8.83 <   0.0000E+00
  10   8   5      -18.20        6.73        4.95 <   0.0000E+00
  11   8   5        9.92       17.49        7.21 <   0.0000E+00
  12   8   5        1.45       10.80       37.21 <   0.0000E+00
  13   8   5        9.93        6.48        4.98 <   0.0000E+00
 -11   9   5       16.02       15.83        5.80 <   0.0000E+00
 -10   9   5       -7.48       10.65        6.67 <   0.0000E+00
  -9   9   5        9.12        0.92        7.00 <   0.0000E+00
  -8   9   5       45.30       40.68        2.62 o   0.1639E+00
  -7   9   5       23.23       18.24        3.63 o   0.5623E-01
  -6   9   5       13.36       18.04        8.47 <   0.0000E+00
  -5   9   5       36.90       37.65        2.91 o   0.2045E+00
  -4   9   5       18.68       19.83        4.15 o   0.7206E-01
  -3   9   5       37.84       37.06        2.31 o   0.2019E+00
  -2   9   5      124.50      115.90        1.84 o   0.3156E-01
  -1   9   5       50.78       49.51        2.10 o   0.2062E+00
   0   9   5       17.59       18.27        4.35 o   0.6144E-01
   1   9   5        5.76        5.56       11.64 <   0.0000E+00
   2   9   5       23.32       18.58        3.92 o   0.5874E-01
   3   9   5       34.06       30.44        3.88 o   0.1425E+00
   4   9   5       58.37       55.16        2.94 o   0.1700E+00
   5   9   5       34.48       34.27        3.52 o   0.1879E+00
   6   9   5       46.60       46.36        3.23 o   0.2166E+00
   7   9   5        6.40        3.67       15.95 <   0.0000E+00
   8   9   5       11.51       12.18       10.73 <   0.0000E+00
   9   9   5       24.40       18.49        2.93 o   0.5559E-01
  10   9   5      -12.20        3.17        6.95 <   0.0000E+00
  11   9   5       -2.97        1.25       24.19 <   0.0000E+00
  12   9   5      -11.76        0.02        4.59 <   0.0000E+00
 -10  10   5       -2.73        1.59       15.01 <   0.0000E+00
  -9  10   5       -7.96        8.19        7.55 <   0.0000E+00
  -8  10   5       23.82       34.91        2.80 o   0.2274E-01
  -7  10   5       41.12       41.27        2.94 o   0.2163E+00
  -6  10   5       12.24       18.56        6.48 <   0.0000E+00
  -5  10   5       50.77       50.38        2.21 o   0.2073E+00
  -4  10   5        4.61       11.21       13.52 <   0.0000E+00
  -3  10   5       98.41       92.79        2.05 o   0.5815E-01
  -2  10   5       92.49       89.49        2.27 o   0.6924E-01
  -1  10   5       12.41       15.77        6.86 <   0.0000E+00
   0  10   5       84.29       80.94        2.32 o   0.8667E-01
   1  10   5       27.82       30.85        2.96 o   0.1503E+00
   2  10   5       15.67       22.00        6.02 <   0.0000E+00
   3  10   5       44.38       51.84        2.88 o   0.9618E-01
   4  10   5       58.61       59.33        3.15 o   0.1714E+00
   5  10   5       55.20       52.05        3.54 o   0.1802E+00
   6  10   5       28.86       24.81        4.19 o   0.1014E+00
   7  10   5       54.77       52.70        3.38 o   0.1904E+00
   8  10   5       44.86       46.23        3.33 o   0.2122E+00
   9  10   5       11.15       10.20       10.84 <   0.0000E+00
  10  10   5       11.31        1.63        9.26 <   0.0000E+00
  11  10   5       -5.33       10.51       10.56 <   0.0000E+00
  -9  11   5       11.23        2.07        5.69 <   0.0000E+00
  -8  11   5       -9.10        2.58        5.87 <   0.0000E+00
  -7  11   5       34.63       37.74        2.95 o   0.1842E+00
  -6  11   5       12.40       18.77        5.76 <   0.0000E+00
  -5  11   5      -13.74        1.44        4.81 <   0.0000E+00
  -4  11   5       31.25       32.03        2.71 o   0.1717E+00
  -3  11   5      -11.60       11.58        5.52 <   0.0000E+00
  -2  11   5       -8.51        0.08        9.39 <   0.0000E+00
  -1  11   5       68.26       67.27        2.58 o   0.1372E+00
   0  11   5       28.43       22.78        3.61 o   0.7987E-01
   1  11   5       30.96       27.85        3.03 o   0.1286E+00
   2  11   5       55.37       54.26        2.66 o   0.1913E+00
   3  11   5       47.95       45.78        2.66 o   0.2053E+00
   4  11   5       27.81       30.34        3.63 o   0.1506E+00
   5  11   5        8.08        1.04       11.07 <   0.0000E+00
   6  11   5       50.85       47.94        3.01 o   0.1929E+00
   7  11   5       13.82        1.15        5.67 <   0.0000E+00
   8  11   5       31.63       29.57        3.87 o   0.1479E+00
   9  11   5       15.66       10.44        5.63 <   0.0000E+00
  10  11   5       19.33       23.42        4.97 <   0.0000E+00
  -8  12   5       -8.81        2.65        4.96 <   0.0000E+00
  -7  12   5        7.91        6.49        6.93 <   0.0000E+00
  -6  12   5        6.35        3.12        9.10 <   0.0000E+00
  -5  12   5       17.36       10.57        4.13 o   0.2118E-01
  -4  12   5       16.33       16.56        4.41 <   0.0000E+00
  -3  12   5       13.05       15.46        4.81 <   0.0000E+00
  -2  12   5       18.22       17.77        3.74 o   0.5828E-01
  -1  12   5       23.63       25.27        3.72 o   0.1143E+00
   0  12   5       10.34       13.90        7.60 <   0.0000E+00
   1  12   5       35.85       37.65        3.33 o   0.1984E+00
   2  12   5      -18.43        6.90        4.68 <   0.0000E+00
   3  12   5       11.52       16.79        6.41 <   0.0000E+00
   4  12   5       70.32       66.79        2.27 o   0.1269E+00
   5  12   5       -6.57        3.28       14.18 <   0.0000E+00
   6  12   5       -1.57       16.87       39.99 <   0.0000E+00
   7  12   5       -1.23       10.20       85.38 <   0.0000E+00
   8  12   5       16.17       12.19        4.60 <   0.0000E+00
   9  12   5       -1.01        1.66       81.00 <   0.0000E+00
  -7  13   5      -11.98        4.86        5.83 <   0.0000E+00
  -6  13   5        6.02        5.93        6.37 <   0.0000E+00
  -5  13   5       23.51       25.08        2.86 o   0.1130E+00
  -4  13   5       22.59       27.39        3.13 o   0.1126E+00
  -3  13   5        8.75        4.06        7.07 <   0.0000E+00
  -2  13   5       30.16       30.31        3.01 o   0.1593E+00
  -1  13   5        6.65       10.94        9.73 <   0.0000E+00
   0  13   5        6.33        3.76       10.42 <   0.0000E+00
   1  13   5       18.71       16.87        4.22 o   0.5204E-01
   2  13   5       44.77       47.89        2.41 o   0.1901E+00
   3  13   5       22.73       26.16        2.91 o   0.1143E+00
   4  13   5       -3.46       16.26       20.31 <   0.0000E+00
   5  13   5       12.33       10.64        4.54 <   0.0000E+00
   6  13   5       -9.08        0.30        8.30 <   0.0000E+00
   7  13   5       -6.63        1.18        8.91 <   0.0000E+00
   8  13   5        5.94       17.60       10.13 <   0.0000E+00
  -4  14   5       10.46        4.57        5.04 <   0.0000E+00
  -3  14   5       12.33       35.37        5.01 <   0.0000E+00
  -2  14   5       12.17        5.21        3.70 <   0.0000E+00
  -1  14   5       23.36       32.82        2.88 o   0.5621E-01
   0  14   5       15.42       10.95        3.77 o   0.2327E-01
   1  14   5       12.58       17.92        4.95 <   0.0000E+00
   2  14   5        8.33        5.87        6.44 <   0.0000E+00
   3  14   5        5.10       22.26       13.70 <   0.0000E+00
   4  14   5        8.13       13.34        4.91 <   0.0000E+00
   5  14   5       -6.14       32.51        6.33 <   0.0000E+00
   6  14   5       12.39       17.63        4.46 <   0.0000E+00
  -1  15   5       16.88       12.65        3.03 o   0.2969E-01
   0  15   5       11.66       12.09        4.31 <   0.0000E+00
   1  15   5       13.96       14.95        3.92 <   0.0000E+00
   2  15   5       20.24       17.00        2.77 o   0.5171E-01
  -5 -13   6        5.56        3.28       11.94 <   0.0000E+00
  -4 -13   6       24.65       15.56        3.09 o   0.3615E-01
  -3 -13   6       -8.16        4.94        5.84 <   0.0000E+00
  -2 -13   6       25.77       19.28        2.91 o   0.5793E-01
  -1 -13   6       14.76       14.62        4.20 <   0.0000E+00
   0 -13   6        7.57        6.65        9.04 <   0.0000E+00
   1 -13   6       14.87       11.74        5.78 <   0.0000E+00
   2 -13   6      -12.40       10.89        5.29 <   0.0000E+00
   3 -13   6       47.45       40.06        2.90 o   0.9706E-01
   4 -13   6      -11.17       10.46        4.67 <   0.0000E+00
  -7 -12   6       15.92       45.95        5.74 <   0.0000E+00
  -6 -12   6       15.63       21.66        2.77 o   0.7195E-01
  -5 -12   6        7.08       10.49        6.68 <   0.0000E+00
  -4 -12   6       -7.73       10.54        7.79 <   0.0000E+00
  -3 -12   6       40.88       36.83        2.42 o   0.1666E+00
  -2 -12   6        8.03        4.76        8.65 <   0.0000E+00
  -1 -12   6       51.96       50.90        2.43 o   0.2033E+00
   0 -12   6       17.49       15.00        3.78 o   0.4138E-01
   1 -12   6       18.57       22.91        2.68 o   0.8695E-01
   2 -12   6       -2.71        7.24       23.11 <   0.0000E+00
   3 -12   6      -10.87        2.00        5.82 <   0.0000E+00
   4 -12   6       13.47       20.05        3.96 <   0.0000E+00
   5 -12   6       15.05        3.84        2.92 o   0.5804E-02
   6 -12   6       -7.70        3.20        7.55 <   0.0000E+00
  -8 -11   6       15.08        1.10        5.13 <   0.0000E+00
  -7 -11   6        9.50        9.25        6.91 <   0.0000E+00
  -6 -11   6       -6.37       10.60        9.08 <   0.0000E+00
  -5 -11   6       -7.59       11.05        7.77 <   0.0000E+00
  -4 -11   6       14.46       17.04        5.14 <   0.0000E+00
  -3 -11   6       59.00       52.21        2.68 o   0.1104E+00
  -2 -11   6       35.72       30.73        2.75 o   0.1280E+00
  -1 -11   6       13.09       14.84        6.29 <   0.0000E+00
   0 -11   6       24.79       27.22        2.67 o   0.1275E+00
   1 -11   6       14.18       12.17        3.79 <   0.0000E+00
   2 -11   6        7.07       10.76        8.45 <   0.0000E+00
   3 -11   6       18.48       17.70        3.21 o   0.5772E-01
   4 -11   6       25.07       24.85        2.86 o   0.1128E+00
   5 -11   6      -12.03        3.40        5.42 <   0.0000E+00
   6 -11   6       15.45       14.93        3.36 o   0.4157E-01
   7 -11   6       -4.88       14.14        9.51 <   0.0000E+00
  -9 -10   6       12.88       11.32        3.92 <   0.0000E+00
  -8 -10   6       24.32       25.06        2.92 o   0.1141E+00
  -7 -10   6       20.26       20.00        3.66 o   0.7363E-01
  -6 -10   6       41.16       43.49        2.42 o   0.2045E+00
  -5 -10   6       17.47       16.91        4.72 <   0.0000E+00
  -4 -10   6       16.97       21.00        4.26 o   0.7542E-01
  -3 -10   6       38.91       39.79        2.71 o   0.2112E+00
  -2 -10   6       46.15       43.37        2.65 o   0.1984E+00
  -1 -10   6      126.52      117.08        2.10 o   0.2984E-01
   0 -10   6        9.92        5.01        6.09 <   0.0000E+00
   1 -10   6       11.66       15.11        5.39 <   0.0000E+00
   2 -10   6       26.67       26.22        2.73 o   0.1243E+00
   3 -10   6       41.86       41.04        2.54 o   0.2142E+00
   4 -10   6       29.54       34.82        3.00 o   0.1391E+00
   5 -10   6       36.89       34.46        2.70 o   0.1775E+00
   6 -10   6        7.02        4.40        8.53 <   0.0000E+00
   7 -10   6        4.71        4.13       12.14 <   0.0000E+00
   8 -10   6        6.23        5.97        7.83 <   0.0000E+00
   9 -10   6       -2.71        2.35       23.98 <   0.0000E+00
 -10  -9   6        6.85        2.63        5.91 <   0.0000E+00
  -9  -9   6       11.03       11.81        5.53 <   0.0000E+00
  -8  -9   6       20.48       19.89        3.59 o   0.7274E-01
  -7  -9   6       27.39       28.77        2.90 o   0.1443E+00
  -6  -9   6       11.87        8.47        6.91 <   0.0000E+00
  -5  -9   6       48.68       49.28        2.60 o   0.2098E+00
  -4  -9   6       21.81       25.08        3.73 o   0.1071E+00
  -3  -9   6       28.41       28.34        3.15 o   0.1430E+00
  -2  -9   6       79.19       71.59        2.17 o   0.7862E-01
  -1  -9   6       28.98       35.37        2.62 o   0.1178E+00
   0  -9   6       44.06       42.02        2.13 o   0.2068E+00
   1  -9   6       25.85       24.37        3.21 o   0.1072E+00
   2  -9   6       56.76       53.96        2.46 o   0.1787E+00
   3  -9   6       37.46       36.56        2.64 o   0.1990E+00
   4  -9   6       11.74       17.76        6.03 <   0.0000E+00
   5  -9   6       -6.21        5.96       12.77 <   0.0000E+00
   6  -9   6       24.05       27.03        3.66 o   0.1233E+00
   7  -9   6       36.16       37.49        2.49 o   0.2011E+00
   8  -9   6        7.47        0.65        9.03 <   0.0000E+00
   9  -9   6       25.69       21.05        4.40 o   0.7371E-01
  10  -9   6      -16.70        1.36        4.36 <   0.0000E+00
 -11  -8   6      -13.33        7.51        6.80 <   0.0000E+00
 -10  -8   6        5.16        7.29       10.60 <   0.0000E+00
  -9  -8   6       15.92       21.16        4.22 <   0.0000E+00
  -8  -8   6       21.26       29.01        3.85 o   0.8402E-01
  -7  -8   6        9.53        7.55        7.71 <   0.0000E+00
  -6  -8   6       42.27       43.89        2.72 o   0.2117E+00
  -5  -8   6       29.79       30.49        3.16 o   0.1600E+00
  -4  -8   6       47.89       47.20        2.59 o   0.2142E+00
  -3  -8   6       74.80       72.33        2.23 o   0.1141E+00
  -2  -8   6       68.63       67.31        2.18 o   0.1362E+00
  -1  -8   6       86.10       86.27        2.14 o   0.7863E-01
   0  -8   6       36.23       36.69        2.40 o   0.2011E+00
   1  -8   6      -18.62        0.75        4.35 <   0.0000E+00
   2  -8   6       57.72       55.59        2.73 o   0.1795E+00
   3  -8   6       64.63       63.95        2.32 o   0.1515E+00
   4  -8   6       45.42       43.45        2.74 o   0.2081E+00
   5  -8   6       32.92       29.58        3.39 o   0.1390E+00
   6  -8   6        8.12        7.32       10.10 <   0.0000E+00
   7  -8   6       23.21       26.17        3.67 o   0.1168E+00
   8  -8   6       23.38       26.45        4.06 o   0.1184E+00
   9  -8   6       13.60        9.85        5.41 <   0.0000E+00
  10  -8   6       -7.45        5.60        8.88 <   0.0000E+00
  11  -8   6        1.63        3.76       42.73 <   0.0000E+00
 -12  -7   6      -11.78       11.46        6.15 <   0.0000E+00
 -11  -7   6       -7.70        9.75        6.10 <   0.0000E+00
 -10  -7   6      -11.16        2.88        4.67 <   0.0000E+00
  -9  -7   6       20.02       32.44        3.68 o   0.1061E-01
  -8  -7   6       29.13       39.18        3.34 o   0.3405E-01
  -7  -7   6        8.58        1.10        7.99 <   0.0000E+00
  -6  -7   6       14.04       12.51        5.19 <   0.0000E+00
  -5  -7   6       29.74       31.74        2.79 o   0.1641E+00
  -4  -7   6       70.50       69.59        2.31 o   0.1283E+00
  -3  -7   6       49.72       52.70        2.25 o   0.1806E+00
  -2  -7   6       47.98       48.95        2.05 o   0.2094E+00
  -1  -7   6       21.85       22.25        3.53 o   0.9111E-01
   0  -7   6      103.23       99.50        2.12 o   0.5251E-01
   1  -7   6       40.90       40.10        2.53 o   0.2123E+00
   2  -7   6        5.70        7.36       13.95 <   0.0000E+00
   3  -7   6       60.75       61.42        2.39 o   0.1624E+00
   4  -7   6      142.99      133.89        2.15 o   0.2265E-01
   5  -7   6       62.33       61.02        2.46 o   0.1623E+00
   6  -7   6      112.24      103.55        2.52 o   0.3970E-01
   7  -7   6       24.30       31.24        4.06 o   0.1009E+00
   8  -7   6      -16.06        2.03        5.15 <   0.0000E+00
   9  -7   6       11.07       16.06        7.14 <   0.0000E+00
  10  -7   6      -12.68        5.18        6.77 <   0.0000E+00
  11  -7   6       13.31       26.99        4.83 <   0.0000E+00
  12  -7   6        9.19       17.79        5.88 <   0.0000E+00
 -12  -6   6       18.67       31.09        3.90 o   0.1435E-01
 -11  -6   6       13.57        2.06        4.67 <   0.0000E+00
 -10  -6   6       20.80       26.11        3.40 o   0.1008E+00
  -9  -6   6       -7.52        7.24        9.98 <   0.0000E+00
  -8  -6   6       54.01       54.40        2.33 o   0.1929E+00
  -7  -6   6       29.64       30.65        2.48 o   0.1606E+00
  -6  -6   6       46.03       47.42        2.40 o   0.2101E+00
  -5  -6   6       84.35       80.68        2.07 o   0.8629E-01
  -4  -6   6      110.36      109.46        2.16 o   0.4276E-01
  -3  -6   6       19.96       25.77        4.13 o   0.9490E-01
  -2  -6   6       10.74        9.79        9.91 <   0.0000E+00
  -1  -6   6       52.15       50.03        3.43 o   0.1980E+00
   0  -6   6       19.83       19.87        4.25 o   0.7261E-01
   1  -6   6        7.35        4.35       12.39 <   0.0000E+00
   2  -6   6       67.08       68.20        3.11 o   0.1334E+00
   3  -6   6      -15.14        1.08        6.83 <   0.0000E+00
   4  -6   6       51.00       51.50        2.65 o   0.2035E+00
   5  -6   6       58.52       58.35        2.64 o   0.1766E+00
   6  -6   6       27.09       26.29        3.70 o   0.1248E+00
   7  -6   6       -5.08       11.05       18.52 <   0.0000E+00
   8  -6   6       48.62       46.65        2.85 o   0.2063E+00
   9  -6   6       19.05       17.36        5.14 <   0.0000E+00
  10  -6   6       10.91        1.13       11.44 <   0.0000E+00
  11  -6   6       24.98       30.62        4.13 o   0.1191E+00
  12  -6   6        5.94        3.55       10.16 <   0.0000E+00
 -13  -5   6        9.18       28.79        6.26 <   0.0000E+00
 -12  -5   6       -2.93        0.35       16.88 <   0.0000E+00
 -11  -5   6        7.89       12.25        8.99 <   0.0000E+00
 -10  -5   6       13.53       16.24        5.66 <   0.0000E+00
  -9  -5   6       -9.94        7.27        8.39 <   0.0000E+00
  -8  -5   6       12.00        7.98        6.46 <   0.0000E+00
  -7  -5   6       12.39        9.24        6.04 <   0.0000E+00
  -6  -5   6       12.03       12.73        6.10 <   0.0000E+00
  -5  -5   6       51.24       52.30        2.12 o   0.1988E+00
  -4  -5   6       58.34       60.15        2.65 o   0.1638E+00
  -3  -5   6       43.83       44.32        3.34 o   0.2178E+00
  -2  -5   6       92.81       93.79        2.98 o   0.6354E-01
  -1  -5   6      119.21      115.36        2.71 o   0.3627E-01
   0  -5   6      102.18      102.82        2.16 o   0.5029E-01
   1  -5   6      127.12      125.25        2.22 o   0.3011E-01
   2  -5   6       54.55       58.17        2.57 o   0.1554E+00
   3  -5   6       43.05       46.26        3.00 o   0.1907E+00
   4  -5   6       -9.90       10.73        8.47 <   0.0000E+00
   5  -5   6       76.55       72.98        2.64 o   0.1071E+00
   6  -5   6       47.27       51.47        2.41 o   0.1651E+00
   7  -5   6      -14.62        1.68        6.74 <   0.0000E+00
   8  -5   6       32.56       30.20        4.03 o   0.1508E+00
   9  -5   6       33.09       33.24        3.96 o   0.1812E+00
  10  -5   6       15.99       18.87        7.02 <   0.0000E+00
  11  -5   6       -7.33        0.37       12.57 <   0.0000E+00
  12  -5   6       10.84       14.49        6.97 <   0.0000E+00
  13  -5   6        9.38        5.67        8.47 <   0.0000E+00
 -13  -4   6        6.44       21.06       11.62 <   0.0000E+00
 -12  -4   6        8.11        7.89        7.44 <   0.0000E+00
 -11  -4   6       -7.70        8.46       10.29 <   0.0000E+00
 -10  -4   6       15.10       14.80        4.32 <   0.0000E+00
  -9  -4   6       11.75        3.55        8.07 <   0.0000E+00
  -8  -4   6       14.76       21.50        5.57 <   0.0000E+00
  -7  -4   6        8.63        7.36       10.12 <   0.0000E+00
  -6  -4   6       38.78       39.81        2.32 o   0.2106E+00
  -5  -4   6       55.93       58.31        2.60 o   0.1669E+00
  -4  -4   6       70.61       68.98        2.70 o   0.1289E+00
  -3  -4   6      106.88      107.45        2.29 o   0.4488E-01
  -2  -4   6      150.66      152.59        2.41 o   0.1838E-01
  -1  -4   6       35.00       40.26        2.46 o   0.1494E+00
   0  -4   6       27.49       26.70        2.67 o   0.1281E+00
   1  -4   6      190.77      185.86        2.10 o   0.1134E-01
   2  -4   6       90.99       91.65        2.49 o   0.6744E-01
   3  -4   6      125.91      126.00        2.59 o   0.2982E-01
   4  -4   6       72.41       75.04        2.72 o   0.1051E+00
   5  -4   6       15.41        1.66        9.15 <   0.0000E+00
   6  -4   6       29.39       31.50        3.55 o   0.1617E+00
   7  -4   6       11.10       20.04        8.34 <   0.0000E+00
   8  -4   6       45.18       42.96        3.59 o   0.2052E+00
   9  -4   6       61.61       54.18        3.23 o   0.9557E-01
  10  -4   6       14.67       17.90        8.65 <   0.0000E+00
  11  -4   6      -14.37        2.11        7.49 <   0.0000E+00
  12  -4   6        5.56        4.70       14.43 <   0.0000E+00
  13  -4   6       12.37       20.30        5.79 <   0.0000E+00
 -13  -3   6       -6.05       46.82        9.65 <   0.0000E+00
 -12  -3   6       11.32        4.85        5.65 <   0.0000E+00
 -11  -3   6       25.97       30.22        2.79 o   0.1344E+00
 -10  -3   6       51.30       52.00        3.04 o   0.2011E+00
  -9  -3   6        9.37       19.31        9.76 <   0.0000E+00
  -8  -3   6       30.42       33.69        3.29 o   0.1648E+00
  -7  -3   6       41.22       40.62        2.54 o   0.2142E+00
  -6  -3   6       51.61       53.98        2.90 o   0.1830E+00
  -5  -3   6       96.31       97.72        2.70 o   0.5707E-01
  -4  -3   6       44.35       48.93        2.87 o   0.1630E+00
  -3  -3   6       74.98       73.33        2.08 o   0.1133E+00
  -2  -3   6      109.53      108.57        2.02 o   0.4365E-01
  -1  -3   6       59.99       62.00        2.42 o   0.1548E+00
   0  -3   6       22.12       19.54        3.41 o   0.6842E-01
   1  -3   6       25.39       24.46        3.71 o   0.1088E+00
   2  -3   6       84.47       84.25        2.39 o   0.8337E-01
   3  -3   6      219.84      215.13        2.15 o   0.8180E-02
   4  -3   6       14.07        4.72        6.04 <   0.0000E+00
   5  -3   6       14.53       16.08        5.10 <   0.0000E+00
   6  -3   6       -7.41        4.08       10.65 <   0.0000E+00
   7  -3   6       67.46       66.06        2.19 o   0.1409E+00
   8  -3   6       -9.69        6.35       10.48 <   0.0000E+00
   9  -3   6       60.39       63.58        2.75 o   0.1406E+00
  10  -3   6       29.13       30.35        3.42 o   0.1575E+00
  11  -3   6       17.95       22.58        6.23 <   0.0000E+00
  12  -3   6       25.29       22.03        4.88 o   0.8457E-01
  13  -3   6       -9.30        1.41        8.18 <   0.0000E+00
  14  -3   6       38.13       40.58        3.54 o   0.2002E+00
 -13  -2   6       -6.92       14.11       10.35 <   0.0000E+00
 -12  -2   6       -9.94        7.60        5.22 <   0.0000E+00
 -11  -2   6       32.59       38.38        2.49 o   0.1352E+00
 -10  -2   6       16.85       22.10        4.79 <   0.0000E+00
  -9  -2   6       33.50       35.73        2.66 o   0.1861E+00
  -8  -2   6       49.73       49.42        2.75 o   0.2101E+00
  -7  -2   6       18.08       17.78        5.27 <   0.0000E+00
  -6  -2   6       91.24       86.32        3.16 o   0.7046E-01
  -5  -2   6      147.91      145.52        2.87 o   0.2062E-01
  -4  -2   6       24.28       27.87        3.49 o   0.1254E+00
  -3  -2   6       40.55       41.31        2.91 o   0.2149E+00
  -2  -2   6      220.11      213.38        2.35 o   0.8239E-02
  -1  -2   6       26.38       26.44        3.38 o   0.1267E+00
   0  -2   6       24.85       27.55        2.98 o   0.1288E+00
   1  -2   6      168.20      165.78        2.38 o   0.1502E-01
   2  -2   6       15.97       11.59        4.18 <   0.0000E+00
   3  -2   6       39.52       40.52        2.33 o   0.2124E+00
   4  -2   6      145.85      138.38        1.92 o   0.2185E-01
   5  -2   6       29.98       28.91        2.36 o   0.1462E+00
   6  -2   6       18.08        9.79        4.80 <   0.0000E+00
   7  -2   6       19.09       17.32        4.62 o   0.5503E-01
   8  -2   6       49.68       49.69        2.95 o   0.2097E+00
   9  -2   6       22.47       21.84        5.23 o   0.8748E-01
  10  -2   6       26.02       23.40        3.90 o   0.9652E-01
  11  -2   6       39.08       34.39        2.97 o   0.1472E+00
  12  -2   6       -7.05        1.56       11.14 <   0.0000E+00
  13  -2   6       37.34       39.69        4.19 o   0.1993E+00
  14  -2   6        7.28        2.49       10.29 <   0.0000E+00
 -13  -1   6       16.35       17.02        5.13 <   0.0000E+00
 -12  -1   6       12.94       21.60        4.10 <   0.0000E+00
 -11  -1   6       41.02       43.60        2.34 o   0.2012E+00
 -10  -1   6       50.60       50.56        2.41 o   0.2071E+00
  -9  -1   6      117.41      114.69        2.39 o   0.3739E-01
  -8  -1   6       12.96        0.09        6.16 <   0.0000E+00
  -7  -1   6       92.03       86.95        2.34 o   0.6883E-01
  -6  -1   6       19.82       12.60        5.37 <   0.0000E+00
  -5  -1   6       19.68       20.89        4.30 o   0.8009E-01
  -4  -1   6       35.50       36.23        3.10 o   0.1981E+00
  -3  -1   6      113.07      113.05        2.28 o   0.3940E-01
  -2  -1   6       10.80       12.30        5.65 <   0.0000E+00
  -1  -1   6      205.42      210.59        2.70 o   0.8554E-02
   0  -1   6       19.60       14.24        3.49 o   0.3582E-01
   1  -1   6       61.67       59.19        2.26 o   0.1629E+00
   2  -1   6      100.54       97.39        2.23 o   0.5609E-01
   3  -1   6        9.11       10.40        8.62 <   0.0000E+00
   4  -1   6       68.89       69.39        3.02 o   0.1296E+00
   5  -1   6       96.15       92.47        2.84 o   0.6284E-01
   6  -1   6        8.95       15.10       12.68 <   0.0000E+00
   7  -1   6       23.81       28.67        5.08 o   0.1194E+00
   8  -1   6       41.89       40.81        2.98 o   0.2127E+00
   9  -1   6       36.81       34.86        2.58 o   0.1840E+00
  10  -1   6       76.89       72.24        2.66 o   0.1027E+00
  11  -1   6       55.54       55.59        2.69 o   0.1885E+00
  12  -1   6       20.53       21.74        3.78 o   0.8622E-01
  13  -1   6        7.37       18.05       10.20 <   0.0000E+00
  14  -1   6       16.43       10.27        5.88 <   0.0000E+00
 -14   0   6      -12.56        9.95        7.22 <   0.0000E+00
 -13   0   6       22.74       25.36        5.13 o   0.1120E+00
 -12   0   6       -6.49       10.02        8.71 <   0.0000E+00
 -11   0   6       23.53       19.51        3.06 o   0.6578E-01
 -10   0   6       13.15        7.01        4.31 <   0.0000E+00
  -9   0   6       40.74       44.80        2.90 o   0.1766E+00
  -8   0   6       54.09       49.78        2.41 o   0.1667E+00
  -7   0   6       14.81       11.70        6.17 <   0.0000E+00
  -6   0   6       33.53       36.19        4.35 o   0.1840E+00
  -5   0   6        8.61        4.59       12.01 <   0.0000E+00
  -4   0   6      100.38       94.82        3.29 o   0.5557E-01
  -3   0   6       13.50       17.42        4.37 <   0.0000E+00
  -2   0   6       78.32       79.23        2.07 o   0.9618E-01
  -1   0   6       48.55       54.54        3.02 o   0.1257E+00
   0   0   6       33.57       38.84        2.84 o   0.1476E+00
   1   0   6        2.65        7.90       22.60 <   0.0000E+00
   2   0   6      257.51      253.63        1.99 o   0.5759E-02
   3   0   6       35.31       36.09        2.85 o   0.1972E+00
   4   0   6      212.46      203.13        2.46 o   0.8976E-02
   5   0   6       18.50       26.90        4.93 <   0.0000E+00
   6   0   6       -6.65        3.44       14.82 <   0.0000E+00
   7   0   6       59.66       64.56        4.44 o   0.1211E+00
   8   0   6       42.16       45.41        2.27 o   0.1907E+00
   9   0   6      105.91      101.73        2.43 o   0.4920E-01
  10   0   6       38.97       37.10        2.69 o   0.1954E+00
  11   0   6       36.58       35.58        2.83 o   0.1936E+00
  12   0   6        7.61        8.16       10.10 <   0.0000E+00
  13   0   6      -15.12        6.12        5.09 <   0.0000E+00
  14   0   6       25.43       24.01        2.96 o   0.1043E+00
 -14   1   6       -5.66       14.59       12.61 <   0.0000E+00
 -13   1   6        6.13       18.99       17.25 <   0.0000E+00
 -12   1   6        9.56        0.35        5.96 <   0.0000E+00
 -11   1   6       24.51       25.99        3.12 o   0.1208E+00
 -10   1   6       25.05       20.66        3.15 o   0.7217E-01
  -9   1   6       79.19       78.91        2.39 o   0.9751E-01
  -8   1   6      167.35      157.88        2.35 o   0.1558E-01
  -7   1   6       19.79       19.30        4.20 o   0.6878E-01
  -6   1   6       57.06       62.62        3.53 o   0.1176E+00
  -5   1   6       37.43       38.23        3.42 o   0.2066E+00
  -4   1   6       16.80       19.46        4.62 <   0.0000E+00
  -3   1   6       68.25       72.43        2.69 o   0.1052E+00
  -2   1   6       66.85       65.63        2.67 o   0.1432E+00
  -1   1   6       65.84       67.89        2.01 o   0.1314E+00
   0   1   6      102.11      102.16        2.94 o   0.5115E-01
   1   1   6      115.88      114.24        2.50 o   0.3815E-01
   2   1   6       32.56       34.24        2.68 o   0.1824E+00
   3   1   6       60.08       60.32        2.42 o   0.1678E+00
   4   1   6       52.33       54.06        2.67 o   0.1884E+00
   5   1   6       74.36       70.70        3.01 o   0.1135E+00
   6   1   6       -6.11        2.95       15.99 <   0.0000E+00
   7   1   6       19.89       21.47        8.64 <   0.0000E+00
   8   1   6       23.85       25.01        3.31 o   0.1130E+00
   9   1   6       34.20       33.23        2.57 o   0.1796E+00
  10   1   6       17.49        4.72        4.63 <   0.0000E+00
  11   1   6       26.97       30.10        3.31 o   0.1444E+00
  12   1   6       25.84       29.26        3.46 o   0.1363E+00
  13   1   6       15.26       21.08        4.50 <   0.0000E+00
  14   1   6       22.50       24.61        4.08 o   0.1076E+00
 -14   2   6        4.55        8.93       12.03 <   0.0000E+00
 -13   2   6       19.07       10.33        9.89 <   0.0000E+00
 -12   2   6       37.12       45.82        2.63 o   0.6454E-01
 -11   2   6       44.03       46.85        2.72 o   0.1960E+00
 -10   2   6       11.48       10.14        5.82 <   0.0000E+00
  -9   2   6       32.57       32.51        3.06 o   0.1762E+00
  -8   2   6      105.77      101.97        2.38 o   0.4935E-01
  -7   2   6       12.22       10.09        5.91 <   0.0000E+00
  -6   2   6       90.49       95.38        3.68 o   0.5623E-01
  -5   2   6      -15.35        0.16        5.93 <   0.0000E+00
  -4   2   6        6.58       11.14        9.06 <   0.0000E+00
  -3   2   6       60.37       57.72        2.61 o   0.1671E+00
  -2   2   6      179.13      170.34        2.38 o   0.1330E-01
  -1   2   6      143.89      146.40        1.88 o   0.2029E-01
   0   2   6      226.63      222.79        2.26 o   0.7601E-02
   1   2   6       32.01       32.52        2.83 o   0.1758E+00
   2   2   6      113.77      110.01        2.36 o   0.4090E-01
   3   2   6       76.98       73.39        2.47 o   0.1057E+00
   4   2   6      190.54      178.53        2.97 o   0.1140E-01
   5   2   6       39.05       38.76        3.40 o   0.2098E+00
   6   2   6      -10.68        4.52       11.08 <   0.0000E+00
   7   2   6       31.50       31.49        4.94 o   0.1684E+00
   8   2   6       29.13       29.00        3.24 o   0.1485E+00
   9   2   6      106.90      101.20        2.21 o   0.4760E-01
  10   2   6       53.54       53.96        2.79 o   0.1946E+00
  11   2   6        6.50       11.95       14.26 <   0.0000E+00
  12   2   6        6.49        3.33       14.28 <   0.0000E+00
  13   2   6       16.37       18.75        5.08 <   0.0000E+00
  14   2   6        4.83       16.16       11.55 <   0.0000E+00
 -13   3   6       22.21       28.55        7.34 <   0.0000E+00
 -12   3   6       -6.69        4.02       10.06 <   0.0000E+00
 -11   3   6       51.40       50.87        2.66 o   0.2055E+00
 -10   3   6       36.83       42.21        3.00 o   0.1488E+00
  -9   3   6       36.90       41.18        3.33 o   0.1714E+00
  -8   3   6       38.30       42.87        3.10 o   0.1665E+00
  -7   3   6       10.10        9.64        6.89 <   0.0000E+00
  -6   3   6       41.91       42.95        3.97 o   0.2154E+00
  -5   3   6       27.73       25.63        4.11 o   0.1158E+00
  -4   3   6       34.35       33.84        3.73 o   0.1850E+00
  -3   3   6       67.67       68.18        2.36 o   0.1343E+00
  -2   3   6      124.20      118.10        2.21 o   0.3271E-01
  -1   3   6       45.20       48.74        2.57 o   0.1820E+00
   0   3   6      114.17      110.82        2.57 o   0.4044E-01
   1   3   6       14.11       19.71        4.27 <   0.0000E+00
   2   3   6       50.57       48.29        2.14 o   0.1999E+00
   3   3   6       42.92       36.16        2.72 o   0.1120E+00
   4   3   6      142.73      133.94        3.11 o   0.2282E-01
   5   3   6       55.32       58.17        3.91 o   0.1638E+00
   6   3   6       58.34       59.69        3.95 o   0.1678E+00
   7   3   6       62.55       61.58        3.47 o   0.1610E+00
   8   3   6       52.21       53.49        2.50 o   0.1935E+00
   9   3   6      146.70      133.41        2.30 o   0.1967E-01
  10   3   6       16.48       19.18        6.65 <   0.0000E+00
  11   3   6       19.89       22.33        5.12 <   0.0000E+00
  12   3   6       40.26       41.76        3.04 o   0.2115E+00
  13   3   6       -9.32        6.97        8.91 <   0.0000E+00
  14   3   6       17.74       16.82        3.63 o   0.5209E-01
 -13   4   6       12.80       20.05        5.87 <   0.0000E+00
 -12   4   6       26.59       32.80        3.37 o   0.1172E+00
 -11   4   6       39.60       43.24        2.89 o   0.1849E+00
 -10   4   6       20.54       10.74        5.40 <   0.0000E+00
  -9   4   6       53.76       56.78        2.35 o   0.1671E+00
  -8   4   6       64.06       67.44        2.42 o   0.1260E+00
  -7   4   6       21.14       16.59        3.48 o   0.4786E-01
  -6   4   6       86.59       85.91        2.36 o   0.7930E-01
  -5   4   6       16.64       24.48        5.25 <   0.0000E+00
  -4   4   6       33.09       34.16        2.81 o   0.1852E+00
  -3   4   6      155.32      150.06        2.45 o   0.1867E-01
  -2   4   6        4.68        2.78       13.64 <   0.0000E+00
  -1   4   6       74.77       76.38        2.21 o   0.1036E+00
   0   4   6      107.56      110.15        3.80 o   0.4152E-01
   1   4   6      141.12      139.79        2.14 o   0.2288E-01
   2   4   6      102.06      102.20        2.13 o   0.5115E-01
   3   4   6       61.81       65.53        2.56 o   0.1295E+00
   4   4   6       75.32       76.58        2.97 o   0.1037E+00
   5   4   6       88.30       87.25        3.56 o   0.7612E-01
   6   4   6       16.16       14.57        5.38 <   0.0000E+00
   7   4   6       -8.21        4.60        9.62 <   0.0000E+00
   8   4   6       31.51       32.65        2.86 o   0.1749E+00
   9   4   6      125.16      118.78        2.50 o   0.3203E-01
  10   4   6       21.84       21.22        6.12 <   0.0000E+00
  11   4   6       23.38       30.07        6.15 <   0.0000E+00
  12   4   6       22.47       26.85        4.19 o   0.1127E+00
  13   4   6       14.92       15.99        5.61 <   0.0000E+00
  14   4   6       -9.62        1.47        6.55 <   0.0000E+00
 -13   5   6       -4.99        0.74        8.35 <   0.0000E+00
 -12   5   6       18.57        7.15        5.65 <   0.0000E+00
 -11   5   6       12.94       18.09        5.73 <   0.0000E+00
 -10   5   6       14.70       19.19        5.35 <   0.0000E+00
  -9   5   6       49.82       48.29        3.20 o   0.2073E+00
  -8   5   6        9.20       10.88       10.37 <   0.0000E+00
  -7   5   6        9.16       11.72       10.57 <   0.0000E+00
  -6   5   6       11.43       14.52        6.89 <   0.0000E+00
  -5   5   6       72.49       71.08        2.95 o   0.1217E+00
  -4   5   6       28.46       30.40        3.21 o   0.1547E+00
  -3   5   6       37.37       37.70        2.58 o   0.2058E+00
  -2   5   6       20.95       25.42        2.70 o   0.1028E+00
  -1   5   6       10.98        9.66        4.42 <   0.0000E+00
   0   5   6        9.18       17.18        6.99 <   0.0000E+00
   1   5   6      110.64      106.42        2.30 o   0.4401E-01
   2   5   6       97.37       92.00        2.16 o   0.5994E-01
   3   5   6       28.15       26.50        2.94 o   0.1244E+00
   4   5   6       86.49       86.37        2.85 o   0.7839E-01
   5   5   6       26.34       25.87        3.54 o   0.1214E+00
   6   5   6       56.32       52.54        3.49 o   0.1694E+00
   7   5   6       57.78       55.74        2.69 o   0.1797E+00
   8   5   6        7.81        4.37       12.67 <   0.0000E+00
   9   5   6       37.69       37.04        3.51 o   0.2020E+00
  10   5   6       55.59       54.81        3.40 o   0.1904E+00
  11   5   6        6.83        4.13       12.74 <   0.0000E+00
  12   5   6       55.96       49.81        3.44 o   0.1266E+00
  13   5   6       33.42       34.11        3.77 o   0.1862E+00
  14   5   6       23.97       20.53        2.70 o   0.7361E-01
 -12   6   6       16.71        3.55        5.09 <   0.0000E+00
 -11   6   6        1.95        7.52       42.02 <   0.0000E+00
 -10   6   6       52.61       52.70        2.83 o   0.1999E+00
  -9   6   6       38.33       40.35        2.63 o   0.2043E+00
  -8   6   6       41.34       39.09        3.24 o   0.1986E+00
  -7   6   6       74.73       77.22        2.38 o   0.9906E-01
  -6   6   6       31.76       33.16        2.88 o   0.1772E+00
  -5   6   6       48.67       49.17        2.14 o   0.2105E+00
  -4   6   6       70.50       67.36        2.96 o   0.1276E+00
  -3   6   6        4.15       11.50       16.78 <   0.0000E+00
  -2   6   6       34.75       34.00        3.18 o   0.1854E+00
  -1   6   6       92.68       87.57        2.21 o   0.6765E-01
   0   6   6       54.78       58.22        2.49 o   0.1570E+00
   1   6   6       33.25       40.10        2.84 o   0.1110E+00
   2   6   6       57.39       59.07        2.99 o   0.1686E+00
   3   6   6       27.51       26.79        3.68 o   0.1289E+00
   4   6   6       57.21       62.81        3.16 o   0.1169E+00
   5   6   6       -3.52        0.24       23.75 <   0.0000E+00
   6   6   6       36.47       39.29        2.54 o   0.1923E+00
   7   6   6       13.32       20.46        6.26 <   0.0000E+00
   8   6   6      -21.56       16.13        4.34 <   0.0000E+00
   9   6   6       18.81       16.97        6.54 <   0.0000E+00
  10   6   6       -6.67       10.24       16.08 <   0.0000E+00
  11   6   6       34.07       29.56        4.80 o   0.1278E+00
  12   6   6       -5.75        5.99       14.32 <   0.0000E+00
  13   6   6       11.78       15.60        5.84 <   0.0000E+00
 -12   7   6        8.20       17.75        6.50 <   0.0000E+00
 -11   7   6       17.14       29.27        6.30 <   0.0000E+00
 -10   7   6      -10.63        2.28        5.56 <   0.0000E+00
  -9   7   6       29.01       33.58        3.23 o   0.1468E+00
  -8   7   6       78.68       82.84        2.48 o   0.7985E-01
  -7   7   6       17.09       14.49        4.79 <   0.0000E+00
  -6   7   6       27.15       30.44        2.99 o   0.1453E+00
  -5   7   6       68.21       65.63        2.37 o   0.1373E+00
  -4   7   6        8.58        9.80        7.98 <   0.0000E+00
  -3   7   6       -6.66        3.12        7.58 <   0.0000E+00
  -2   7   6       47.05       47.39        2.74 o   0.2148E+00
  -1   7   6       60.43       63.38        2.64 o   0.1433E+00
   0   7   6       42.58       43.86        2.74 o   0.2141E+00
   1   7   6       38.17       40.85        3.11 o   0.1974E+00
   2   7   6        8.87        8.73        8.70 <   0.0000E+00
   3   7   6        9.22        2.53        8.50 <   0.0000E+00
   4   7   6       91.39       87.65        3.07 o   0.7122E-01
   5   7   6       32.99       30.29        2.95 o   0.1491E+00
   6   7   6       25.92       31.56        3.41 o   0.1225E+00
   7   7   6       12.81       13.71        6.22 <   0.0000E+00
   8   7   6       95.50       94.35        2.42 o   0.6251E-01
   9   7   6       17.80       19.14        6.14 <   0.0000E+00
  10   7   6       36.73       41.22        3.33 o   0.1671E+00
  11   7   6       23.82       17.36        3.92 o   0.4877E-01
  12   7   6       18.88       19.13        4.47 o   0.6747E-01
  13   7   6       14.65       15.15        4.47 <   0.0000E+00
 -11   8   6       -7.08        0.62        8.83 <   0.0000E+00
 -10   8   6       10.54        5.29        5.43 <   0.0000E+00
  -9   8   6        3.04        4.20       21.44 <   0.0000E+00
  -8   8   6       16.20       17.86        4.37 <   0.0000E+00
  -7   8   6       12.83        5.84        7.06 <   0.0000E+00
  -6   8   6       65.24       63.33        2.45 o   0.1499E+00
  -5   8   6       16.30        9.81        4.26 <   0.0000E+00
  -4   8   6      108.39      104.80        2.06 o   0.4632E-01
  -3   8   6       -1.41        9.57       42.62 <   0.0000E+00
  -2   8   6       35.06       34.72        2.46 o   0.1906E+00
  -1   8   6      -12.65        4.99        5.00 <   0.0000E+00
   0   8   6      142.09      138.97        1.98 o   0.2299E-01
   1   8   6       47.88       48.21        2.40 o   0.2132E+00
   2   8   6       23.24       23.03        3.15 o   0.9758E-01
   3   8   6      103.06       99.35        2.56 o   0.5272E-01
   4   8   6       14.38       13.92        5.51 <   0.0000E+00
   5   8   6       10.25       19.41        9.36 <   0.0000E+00
   6   8   6       22.19       26.86        3.91 o   0.1104E+00
   7   8   6       14.91       19.22        5.96 <   0.0000E+00
   8   8   6       54.65       49.31        3.13 o   0.1456E+00
   9   8   6       -9.86        1.47        9.02 <   0.0000E+00
  10   8   6       19.46       21.00        4.44 o   0.8043E-01
  11   8   6        9.51       12.22        6.87 <   0.0000E+00
  12   8   6        5.29        8.34       13.73 <   0.0000E+00
 -10   9   6       15.46        2.59        3.79 o   0.4114E-02
  -9   9   6       -3.43        0.52       16.68 <   0.0000E+00
  -8   9   6       36.07       40.81        2.69 o   0.1614E+00
  -7   9   6       41.54       41.15        2.84 o   0.2158E+00
  -6   9   6        9.34        5.07        6.87 <   0.0000E+00
  -5   9   6       45.85       46.04        2.45 o   0.2171E+00
  -4   9   6       58.85       57.94        2.09 o   0.1769E+00
  -3   9   6       55.74       53.21        2.08 o   0.1842E+00
  -2   9   6       24.63       20.99        2.57 o   0.7638E-01
  -1   9   6       92.23       90.26        2.09 o   0.6919E-01
   0   9   6      116.07      113.20        2.31 o   0.3859E-01
   1   9   6       14.06        9.99        6.10 <   0.0000E+00
   2   9   6       50.94       51.85        2.78 o   0.2010E+00
   3   9   6       36.44       39.19        2.53 o   0.1932E+00
   4   9   6       37.90       27.38        3.71 o   0.4602E-01
   5   9   6      -21.92       17.35        6.60 <   0.0000E+00
   6   9   6       35.55       36.28        3.56 o   0.1983E+00
   7   9   6       49.25       54.32        2.99 o   0.1443E+00
   8   9   6       33.06       33.29        3.20 o   0.1815E+00
   9   9   6       33.31       32.29        2.75 o   0.1727E+00
  10   9   6       13.04       14.36        6.06 <   0.0000E+00
  11   9   6       19.55       23.83        3.93 o   0.9338E-01
  12   9   6       13.25        4.75        4.15 <   0.0000E+00
 -10  10   6       12.77       27.35        6.08 <   0.0000E+00
  -9  10   6      -12.41        2.04        5.55 <   0.0000E+00
  -8  10   6       18.18       22.52        3.66 o   0.8440E-01
  -7  10   6       11.78        6.80        6.40 <   0.0000E+00
  -6  10   6       17.63       18.33        4.52 <   0.0000E+00
  -5  10   6       -5.58        3.29       14.11 <   0.0000E+00
  -4  10   6       44.85       45.29        2.16 o   0.2175E+00
  -3  10   6       20.15       22.27        3.10 o   0.8914E-01
  -2  10   6       36.86       41.36        2.43 o   0.1673E+00
  -1  10   6        9.09       14.54        7.86 <   0.0000E+00
   0  10   6       64.18       62.31        2.35 o   0.1543E+00
   1  10   6       73.88       74.77        2.76 o   0.1099E+00
   2  10   6        9.98       11.24        8.25 <   0.0000E+00
   3  10   6       75.80       77.27        2.58 o   0.1013E+00
   4  10   6       70.24       67.77        3.07 o   0.1299E+00
   5  10   6        3.76        6.83       26.66 <   0.0000E+00
   6  10   6       17.46       20.19        6.19 <   0.0000E+00
   7  10   6       22.64       22.39        4.21 o   0.9217E-01
   8  10   6       -1.86        8.18       41.41 <   0.0000E+00
   9  10   6       18.50       24.70        4.66 o   0.8653E-01
  10  10   6       14.66        0.27        6.99 <   0.0000E+00
  11  10   6      -15.87       10.33        3.49 <   0.0000E+00
  -8  11   6       17.33       32.97        3.15 o   0.0000E+00
  -7  11   6       22.59       28.17        3.42 o   0.1091E+00
  -6  11   6       20.80       19.99        4.33 o   0.7339E-01
  -5  11   6       23.45       22.05        2.95 o   0.8865E-01
  -4  11   6       46.66       42.47        2.24 o   0.1737E+00
  -3  11   6       76.70       81.68        2.36 o   0.7917E-01
  -2  11   6       53.47       52.67        2.55 o   0.1985E+00
  -1  11   6      -11.11        6.77        6.22 <   0.0000E+00
   0  11   6       10.87       17.23        7.30 <   0.0000E+00
   1  11   6       11.44       17.20        6.99 <   0.0000E+00
   2  11   6       -5.83        0.85       13.78 <   0.0000E+00
   3  11   6       89.71       87.12        2.86 o   0.7459E-01
   4  11   6       -3.21        9.06       28.03 <   0.0000E+00
   5  11   6       11.93        3.34        7.11 <   0.0000E+00
   6  11   6       54.87       55.06        2.83 o   0.1906E+00
   7  11   6        6.49        5.22       15.34 <   0.0000E+00
   8  11   6       -8.71        1.72        9.16 <   0.0000E+00
   9  11   6       20.03       26.51        4.48 o   0.9224E-01
  10  11   6        5.85        1.89       13.50 <   0.0000E+00
  -8  12   6      -10.40        4.07        8.25 <   0.0000E+00
  -7  12   6       -6.07        1.46        8.76 <   0.0000E+00
  -6  12   6       17.95       28.28        4.05 o   0.4777E-01
  -5  12   6       13.71        4.96        4.25 <   0.0000E+00
  -4  12   6       28.19       32.52        3.04 o   0.1455E+00
  -3  12   6       16.94       18.23        3.82 o   0.6104E-01
  -2  12   6       12.77       10.19        5.36 <   0.0000E+00
  -1  12   6       16.82       21.75        4.43 <   0.0000E+00
   0  12   6        7.11        9.38       10.11 <   0.0000E+00
   1  12   6       15.42       15.59        5.17 <   0.0000E+00
   2  12   6       -5.51       15.27       12.90 <   0.0000E+00
   3  12   6       27.09       28.84        3.24 o   0.1435E+00
   4  12   6       34.31       30.54        2.73 o   0.1410E+00
   5  12   6       26.21       27.45        3.23 o   0.1337E+00
   6  12   6       28.00       33.97        3.52 o   0.1239E+00
   7  12   6       -8.86        3.06        9.97 <   0.0000E+00
   8  12   6        6.86        1.99        9.09 <   0.0000E+00
   9  12   6       35.99       45.40        3.58 o   0.4794E-01
  -6  13   6       13.73       13.22        6.42 <   0.0000E+00
  -5  13   6        8.45       18.58        5.89 <   0.0000E+00
  -4  13   6       14.26       10.07        4.16 <   0.0000E+00
  -3  13   6        9.72       15.66        6.44 <   0.0000E+00
  -2  13   6       30.86       33.50        2.60 o   0.1704E+00
  -1  13   6       23.09       27.50        2.80 o   0.1166E+00
   0  13   6       13.68        7.53        4.07 <   0.0000E+00
   1  13   6        9.53        4.87        6.28 <   0.0000E+00
   2  13   6       20.78       17.79        4.05 o   0.5678E-01
   3  13   6       10.04       11.74        5.74 <   0.0000E+00
   4  13   6        8.95        7.21        6.89 <   0.0000E+00
   5  13   6       13.03       17.58        6.37 <   0.0000E+00
   6  13   6       -0.78       14.53      123.84 <   0.0000E+00
   7  13   6        8.34        4.59        5.77 <   0.0000E+00
  -3  14   6       -7.62        0.97        7.11 <   0.0000E+00
  -2  14   6       12.94       21.46        3.70 <   0.0000E+00
  -1  14   6        4.87        7.76        9.64 <   0.0000E+00
   0  14   6       -6.02        9.37        9.77 <   0.0000E+00
   1  14   6        9.72       24.64        7.68 <   0.0000E+00
   2  14   6       16.71       12.09        4.52 <   0.0000E+00
   3  14   6       12.29        7.00        6.24 <   0.0000E+00
   4  14   6        8.30       15.38        7.22 <   0.0000E+00
   5  14   6        3.21       32.20       25.25 <   0.0000E+00
   1  15   6      -11.95        8.41        5.39 <   0.0000E+00
  -2 -13   7       -6.23        7.51        6.86 <   0.0000E+00
  -1 -13   7       37.27       32.50        2.88 o   0.1388E+00
   0 -13   7       39.84       32.43        2.78 o   0.9416E-01
   1 -13   7       26.64       27.24        3.02 o   0.1330E+00
   2 -13   7       20.88       17.56        3.42 o   0.5494E-01
   3 -13   7        9.47       10.43        4.60 <   0.0000E+00
  -6 -12   7       13.83        3.09        4.48 <   0.0000E+00
  -5 -12   7       -9.92        4.90        5.33 <   0.0000E+00
  -4 -12   7        7.41        9.72        5.68 <   0.0000E+00
  -3 -12   7        3.71        8.80       11.88 <   0.0000E+00
  -2 -12   7       25.06       24.31        3.18 o   0.1078E+00
  -1 -12   7       24.17       24.08        2.58 o   0.1062E+00
   0 -12   7       13.15       15.70        4.34 <   0.0000E+00
   1 -12   7       -3.86        4.35       20.96 <   0.0000E+00
   2 -12   7      -11.64       12.24        6.17 <   0.0000E+00
   3 -12   7       -6.43        8.10        7.05 <   0.0000E+00
   4 -12   7       21.95       22.54        2.40 o   0.9321E-01
   5 -12   7       -5.31        3.22       10.17 <   0.0000E+00
   6 -12   7        9.61       21.46        7.85 <   0.0000E+00
  -8 -11   7       -1.76       44.82       44.02 <   0.0000E+00
  -7 -11   7       -7.72        5.66        6.61 <   0.0000E+00
  -6 -11   7       39.06       37.97        2.21 o   0.2044E+00
  -5 -11   7       18.21       10.64        4.02 o   0.2115E-01
  -4 -11   7        7.80        9.81        8.88 <   0.0000E+00
  -3 -11   7       28.16       27.81        2.89 o   0.1383E+00
  -2 -11   7       66.77       62.26        2.26 o   0.1320E+00
  -1 -11   7        4.29        4.98       14.38 <   0.0000E+00
   0 -11   7       53.09       51.92        2.38 o   0.1995E+00
   1 -11   7       51.94       49.50        2.23 o   0.1957E+00
   2 -11   7       47.60       49.84        2.27 o   0.1974E+00
   3 -11   7       35.82       36.27        1.91 o   0.1990E+00
   4 -11   7        5.66       15.13        9.31 <   0.0000E+00
   5 -11   7      -10.28        5.23        5.56 <   0.0000E+00
   6 -11   7       13.94       12.99        3.65 <   0.0000E+00
   7 -11   7      -22.25       25.94        4.12 <   0.0000E+00
  -9 -10   7      -11.81        9.69        6.56 <   0.0000E+00
  -8 -10   7       -3.96        4.15       12.92 <   0.0000E+00
  -7 -10   7      -12.26        0.69        5.42 <   0.0000E+00
  -6 -10   7       14.83        7.55        4.60 <   0.0000E+00
  -5 -10   7       19.58       18.27        4.23 o   0.6114E-01
  -4 -10   7       55.03       57.02        2.74 o   0.1754E+00
  -3 -10   7       39.85       36.89        2.66 o   0.1830E+00
  -2 -10   7        4.52        1.60       15.98 <   0.0000E+00
  -1 -10   7       21.96       26.40        3.87 o   0.1094E+00
   0 -10   7       37.10       43.28        2.52 o   0.1291E+00
   1 -10   7       34.43       33.54        2.65 o   0.1819E+00
   2 -10   7       12.24        3.52        5.36 <   0.0000E+00
   3 -10   7       10.96       16.00        7.17 <   0.0000E+00
   4 -10   7       -8.93        5.59        6.65 <   0.0000E+00
   5 -10   7       -8.90       13.26        6.84 <   0.0000E+00
   6 -10   7       11.96       13.39        4.34 <   0.0000E+00
   7 -10   7      -16.40        2.25        4.18 <   0.0000E+00
   8 -10   7      -10.04        6.52       10.39 <   0.0000E+00
 -10  -9   7        4.45       13.24       13.63 <   0.0000E+00
  -9  -9   7        7.92       13.71        6.85 <   0.0000E+00
  -8  -9   7        5.97        8.87       10.52 <   0.0000E+00
  -7  -9   7       10.96        4.59        6.27 <   0.0000E+00
  -6  -9   7        7.01        3.94        9.07 <   0.0000E+00
  -5  -9   7       14.40        4.05        5.81 <   0.0000E+00
  -4  -9   7       16.82       19.50        4.05 o   0.6811E-01
  -3  -9   7       41.83       41.20        2.60 o   0.2152E+00
  -2  -9   7       -6.78       10.01       10.79 <   0.0000E+00
  -1  -9   7       59.17       57.41        2.39 o   0.1751E+00
   0  -9   7       34.53       34.29        2.75 o   0.1881E+00
   1  -9   7       45.01       39.34        2.59 o   0.1393E+00
   2  -9   7       20.57       20.40        4.05 o   0.7669E-01
   3  -9   7       14.33       13.45        4.78 <   0.0000E+00
   4  -9   7       58.88       55.72        2.52 o   0.1687E+00
   5  -9   7       17.85       21.22        3.54 o   0.7861E-01
   6  -9   7       17.63       22.79        3.76 o   0.8249E-01
   7  -9   7       -3.05       14.89       19.19 <   0.0000E+00
   8  -9   7       13.05       10.49        4.47 <   0.0000E+00
   9  -9   7        6.91       20.11       10.25 <   0.0000E+00
  10  -9   7       13.69       30.77        4.44 <   0.0000E+00
 -11  -8   7       -5.56       12.85        7.90 <   0.0000E+00
 -10  -8   7       -6.75        9.62        9.25 <   0.0000E+00
  -9  -8   7       14.64       25.18        5.36 <   0.0000E+00
  -8  -8   7        7.63        9.29        8.15 <   0.0000E+00
  -7  -8   7        8.49        9.32        6.88 <   0.0000E+00
  -6  -8   7      -10.55        5.21        6.45 <   0.0000E+00
  -5  -8   7       36.74       35.63        2.87 o   0.1935E+00
  -4  -8   7       30.15       26.53        3.16 o   0.1160E+00
  -3  -8   7      108.50      102.73        2.11 o   0.4587E-01
  -2  -8   7       13.36       12.90        5.42 <   0.0000E+00
  -1  -8   7       46.55       43.79        2.66 o   0.1988E+00
   0  -8   7       16.16       19.19        4.93 <   0.0000E+00
   1  -8   7       36.78       37.96        2.52 o   0.2038E+00
   2  -8   7       46.36       40.22        3.19 o   0.1283E+00
   3  -8   7       48.26       47.36        2.71 o   0.2130E+00
   4  -8   7       20.51       14.65        4.90 o   0.3713E-01
   5  -8   7       26.92       25.36        3.32 o   0.1152E+00
   6  -8   7       39.63       37.44        2.80 o   0.1937E+00
   7  -8   7      -11.33        0.26        6.75 <   0.0000E+00
   8  -8   7       28.16       39.58        3.36 o   0.1147E-01
   9  -8   7       13.53        1.80        7.64 <   0.0000E+00
  10  -8   7       -7.72       14.82        7.34 <   0.0000E+00
  11  -8   7      -12.27       34.42        3.70 <   0.0000E+00
 -11  -7   7      -14.14        9.71        6.91 <   0.0000E+00
 -10  -7   7       -7.90        4.08        7.16 <   0.0000E+00
  -9  -7   7       15.75       25.24        4.35 <   0.0000E+00
  -8  -7   7       -9.03        4.02        8.06 <   0.0000E+00
  -7  -7   7      -11.68        1.68        5.72 <   0.0000E+00
  -6  -7   7       61.38       59.11        2.43 o   0.1647E+00
  -5  -7   7       13.85       16.90        5.21 <   0.0000E+00
  -4  -7   7       52.85       51.23        2.66 o   0.1988E+00
  -3  -7   7       73.14       73.28        2.19 o   0.1155E+00
  -2  -7   7       68.28       69.93        2.17 o   0.1252E+00
  -1  -7   7       40.92       39.42        2.37 o   0.2065E+00
   0  -7   7       22.46       21.08        3.32 o   0.8107E-01
   1  -7   7       12.12        6.97        7.09 <   0.0000E+00
   2  -7   7       69.26       66.38        2.21 o   0.1327E+00
   3  -7   7       25.16       26.27        3.79 o   0.1240E+00
   4  -7   7       72.37       70.42        2.46 o   0.1225E+00
   5  -7   7      114.20      103.76        2.30 o   0.3558E-01
   6  -7   7       23.04       22.70        3.62 o   0.9452E-01
   7  -7   7       -1.49        0.40       57.75 <   0.0000E+00
   8  -7   7       34.14       38.33        3.33 o   0.1686E+00
   9  -7   7       29.26       26.56        2.98 o   0.1211E+00
  10  -7   7       18.35       23.03        4.53 o   0.8627E-01
  11  -7   7       31.44       30.42        3.21 o   0.1585E+00
 -12  -6   7       11.43       14.29        5.06 <   0.0000E+00
 -11  -6   7       -8.90       15.99        5.77 <   0.0000E+00
 -10  -6   7       -7.36        6.75        9.56 <   0.0000E+00
  -9  -6   7       12.25       15.50        6.32 <   0.0000E+00
  -8  -6   7       34.78       40.30        2.49 o   0.1435E+00
  -7  -6   7       66.66       69.77        2.32 o   0.1195E+00
  -6  -6   7       15.23       15.53        4.84 <   0.0000E+00
  -5  -6   7       47.64       53.98        2.33 o   0.1202E+00
  -4  -6   7       18.62       10.55        5.00 <   0.0000E+00
  -3  -6   7       60.76       59.56        2.44 o   0.1690E+00
  -2  -6   7       56.08       54.38        2.33 o   0.1873E+00
  -1  -6   7       58.05       56.96        2.54 o   0.1804E+00
   0  -6   7       59.21       59.37        2.60 o   0.1721E+00
   1  -6   7       83.09       79.84        2.41 o   0.8968E-01
   2  -6   7       61.69       60.18        2.66 o   0.1650E+00
   3  -6   7      129.34      120.69        2.56 o   0.2885E-01
   4  -6   7       12.92       17.79        6.31 <   0.0000E+00
   5  -6   7       35.81       39.18        3.39 o   0.1847E+00
   6  -6   7       65.29       63.58        2.59 o   0.1499E+00
   7  -6   7       62.43       64.12        2.57 o   0.1480E+00
   8  -6   7       28.89       31.03        4.86 o   0.1582E+00
   9  -6   7       60.28       58.37        2.93 o   0.1702E+00
  10  -6   7       17.36        4.12        6.25 <   0.0000E+00
  11  -6   7       -7.34        2.91       10.08 <   0.0000E+00
  12  -6   7       -5.33        3.80        8.60 <   0.0000E+00
 -12  -5   7        8.52       20.25        5.58 <   0.0000E+00
 -11  -5   7       11.73       25.04        5.49 <   0.0000E+00
 -10  -5   7       16.14       12.39        4.73 <   0.0000E+00
  -9  -5   7       41.63       43.71        2.62 o   0.2071E+00
  -8  -5   7       -3.31        1.92       22.58 <   0.0000E+00
  -7  -5   7      -10.95        1.76        6.91 <   0.0000E+00
  -6  -5   7       25.92       27.35        2.98 o   0.1325E+00
  -5  -5   7       17.51       17.32        4.08 o   0.5543E-01
  -4  -5   7        5.49       13.43       12.54 <   0.0000E+00
  -3  -5   7       71.93       67.83        2.33 o   0.1192E+00
  -2  -5   7       54.16       52.47        3.36 o   0.1943E+00
  -1  -5   7       36.70       33.93        3.30 o   0.1715E+00
   0  -5   7       42.26       42.20        2.75 o   0.2176E+00
   1  -5   7       -7.09        0.77       10.44 <   0.0000E+00
   2  -5   7       39.89       41.81        3.05 o   0.2076E+00
   3  -5   7       29.70       30.58        3.60 o   0.1603E+00
   4  -5   7       70.99       67.38        2.82 o   0.1243E+00
   5  -5   7       87.27       86.61        2.58 o   0.7777E-01
   6  -5   7        5.39       11.29       27.20 <   0.0000E+00
   7  -5   7       15.64        6.19        9.11 <   0.0000E+00
   8  -5   7       43.98       42.57        4.30 o   0.2126E+00
   9  -5   7       15.29       16.33        7.77 <   0.0000E+00
  10  -5   7       31.72       33.04        3.84 o   0.1768E+00
  11  -5   7       28.16       31.05        4.40 o   0.1528E+00
  12  -5   7        6.81        3.73        8.67 <   0.0000E+00
  13  -5   7        8.95        7.87        6.87 <   0.0000E+00
 -12  -4   7        2.32        8.30       24.90 <   0.0000E+00
 -11  -4   7       13.24       11.66        5.06 <   0.0000E+00
 -10  -4   7       22.21       25.95        3.70 o   0.1109E+00
  -9  -4   7       21.11       23.93        3.37 o   0.1002E+00
  -8  -4   7       31.75       37.58        2.54 o   0.1334E+00
  -7  -4   7       23.02       29.06        3.22 o   0.1076E+00
  -6  -4   7       84.86       79.17        2.00 o   0.8069E-01
  -5  -4   7       18.33       13.69        3.77 o   0.3377E-01
  -4  -4   7      138.21      133.45        2.42 o   0.2496E-01
  -3  -4   7       15.20        8.18        5.07 <   0.0000E+00
  -2  -4   7      106.08      106.30        2.69 o   0.4620E-01
  -1  -4   7       83.53       83.40        2.29 o   0.8543E-01
   0  -4   7       94.22       95.03        2.25 o   0.6154E-01
   1  -4   7       43.82       45.41        2.88 o   0.2113E+00
   2  -4   7       51.49       51.15        2.58 o   0.2049E+00
   3  -4   7       57.81       53.94        3.05 o   0.1646E+00
   4  -4   7       21.22       25.79        5.48 <   0.0000E+00
   5  -4   7       61.92       65.44        2.68 o   0.1316E+00
   6  -4   7       51.56       53.04        2.89 o   0.1938E+00
   7  -4   7       95.06       91.48        2.82 o   0.6467E-01
   8  -4   7       26.20       21.83        5.45 o   0.7957E-01
   9  -4   7       32.95       36.35        4.92 o   0.1752E+00
  10  -4   7       21.57       29.22        4.54 o   0.8629E-01
  11  -4   7       18.67       17.24        5.39 <   0.0000E+00
  12  -4   7        5.57        8.51       11.17 <   0.0000E+00
  13  -4   7       -8.38       11.74        8.89 <   0.0000E+00
 -13  -3   7       -9.56       30.56       10.19 <   0.0000E+00
 -12  -3   7       13.52       10.98        4.08 <   0.0000E+00
 -11  -3   7       -6.48       16.87        9.60 <   0.0000E+00
 -10  -3   7       25.80       28.91        3.32 o   0.1363E+00
  -9  -3   7       49.50       49.92        2.23 o   0.2087E+00
  -8  -3   7       29.10       29.48        2.80 o   0.1524E+00
  -7  -3   7       39.68       37.36        2.33 o   0.1922E+00
  -6  -3   7       36.84       34.69        2.57 o   0.1816E+00
  -5  -3   7       23.03       23.14        4.20 o   0.9833E-01
  -4  -3   7       11.27        5.58        6.19 <   0.0000E+00
  -3  -3   7      113.42      114.13        2.29 o   0.3843E-01
  -2  -3   7       10.05        7.78        5.39 <   0.0000E+00
  -1  -3   7      144.95      134.36        2.19 o   0.2150E-01
   0  -3   7       29.68       32.83        3.00 o   0.1613E+00
   1  -3   7       41.53       48.18        2.70 o   0.1160E+00
   2  -3   7       82.44       86.27        2.36 o   0.7372E-01
   3  -3   7      103.99       98.32        2.46 o   0.5094E-01
   4  -3   7      213.37      201.32        2.63 o   0.8862E-02
   5  -3   7       56.46       57.39        3.54 o   0.1792E+00
   6  -3   7      169.12      155.21        2.35 o   0.1449E-01
   7  -3   7       53.37       54.11        2.81 o   0.1934E+00
   8  -3   7       18.31       15.49        6.44 <   0.0000E+00
   9  -3   7       67.25       56.43        3.37 o   0.2938E-01
  10  -3   7       -3.04       17.39       33.93 <   0.0000E+00
  11  -3   7       18.80       17.84        4.58 o   0.5834E-01
  12  -3   7       19.73       17.75        5.11 <   0.0000E+00
  13  -3   7        6.61        9.56       13.38 <   0.0000E+00
 -13  -2   7        6.28       11.24        7.25 <   0.0000E+00
 -12  -2   7       16.85       28.03        3.69 o   0.3734E-01
 -11  -2   7       14.40       15.68        3.57 o   0.4537E-01
 -10  -2   7       42.03       45.08        2.19 o   0.1945E+00
  -9  -2   7       21.97       27.02        3.42 o   0.1082E+00
  -8  -2   7       59.61       61.33        2.09 o   0.1592E+00
  -7  -2   7      -14.62        2.19        5.38 <   0.0000E+00
  -6  -2   7       91.72       87.22        2.22 o   0.7011E-01
  -5  -2   7       39.84       40.43        3.27 o   0.2139E+00
  -4  -2   7       51.40       51.36        2.72 o   0.2045E+00
  -3  -2   7      233.72      213.78        2.44 o   0.6901E-02
  -2  -2   7       68.17       69.00        1.86 o   0.1308E+00
  -1  -2   7       56.46       62.10        2.08 o   0.1180E+00
   0  -2   7      146.98      151.54        2.77 o   0.1837E-01
   1  -2   7       33.19       36.37        2.70 o   0.1785E+00
   2  -2   7      108.45      108.58        2.62 o   0.4376E-01
   3  -2   7       42.90       44.43        3.55 o   0.2122E+00
   4  -2   7      152.26      149.50        2.76 o   0.1926E-01
   5  -2   7      101.91       99.64        2.60 o   0.5378E-01
   6  -2   7       30.78       34.47        4.14 o   0.1632E+00
   7  -2   7       11.26        0.62        6.99 <   0.0000E+00
   8  -2   7       57.46       56.94        3.80 o   0.1823E+00
   9  -2   7       14.24        4.09        5.65 <   0.0000E+00
  10  -2   7       12.60        1.52       10.07 <   0.0000E+00
  11  -2   7       30.83       31.90        3.88 o   0.1698E+00
  12  -2   7       23.06       16.73        4.13 o   0.4612E-01
  13  -2   7      -12.08        5.25        7.17 <   0.0000E+00
  14  -2   7       18.04       21.93        4.12 o   0.8203E-01
 -13  -1   7      -15.41        8.72        4.44 <   0.0000E+00
 -12  -1   7       27.51       37.38        2.37 o   0.4175E-01
 -11  -1   7        5.50       18.84        8.68 <   0.0000E+00
 -10  -1   7        8.73       13.43        7.17 <   0.0000E+00
  -9  -1   7       20.06       23.45        3.84 o   0.9462E-01
  -8  -1   7       63.65       62.28        2.28 o   0.1567E+00
  -7  -1   7       69.21       69.99        1.92 o   0.1270E+00
  -6  -1   7       49.20       49.18        2.44 o   0.2110E+00
  -5  -1   7       -6.26        8.63       12.37 <   0.0000E+00
  -4  -1   7       40.21       44.30        2.59 o   0.1767E+00
  -3  -1   7      222.35      199.93        2.24 o   0.7274E-02
  -2  -1   7       15.07       27.62        4.57 <   0.0000E+00
  -1  -1   7       15.65        5.49        4.27 <   0.0000E+00
   0  -1   7       31.19       30.63        3.31 o   0.1614E+00
   1  -1   7       97.71      100.56        2.52 o   0.5213E-01
   2  -1   7      116.95      121.04        2.19 o   0.3205E-01
   3  -1   7      119.67      114.73        2.28 o   0.3602E-01
   4  -1   7       51.43       54.81        2.61 o   0.1689E+00
   5  -1   7        2.21       11.25       41.36 <   0.0000E+00
   6  -1   7      130.48      122.53        3.22 o   0.2854E-01
   7  -1   7       40.13       43.38        2.88 o   0.1917E+00
   8  -1   7      108.62       95.22        2.41 o   0.2947E-01
   9  -1   7       28.05       29.69        3.02 o   0.1506E+00
  10  -1   7       46.56       47.98        2.81 o   0.2089E+00
  11  -1   7       22.74       25.79        3.97 o   0.1134E+00
  12  -1   7       15.88       20.50        5.05 <   0.0000E+00
  13  -1   7       19.47       17.74        4.06 o   0.5770E-01
  14  -1   7       18.59       14.47        4.50 o   0.3771E-01
 -13   0   7       11.11        8.48        8.22 <   0.0000E+00
 -12   0   7       -4.40       17.44       12.38 <   0.0000E+00
 -11   0   7       18.55       17.99        3.32 o   0.5960E-01
 -10   0   7       18.95       17.94        4.07 o   0.5917E-01
  -9   0   7       90.44       96.00        2.04 o   0.5409E-01
  -8   0   7      116.71      107.68        2.01 o   0.3611E-01
  -7   0   7       80.19       80.36        1.97 o   0.9340E-01
  -6   0   7       41.06       36.98        3.50 o   0.1663E+00
  -5   0   7       51.44       48.09        2.99 o   0.1863E+00
  -4   0   7       66.30       65.54        2.34 o   0.1447E+00
  -3   0   7      116.74      110.80        1.87 o   0.3821E-01
  -2   0   7       26.26       30.07        3.11 o   0.1381E+00
  -1   0   7       28.05       29.72        2.61 o   0.1509E+00
   0   0   7       49.61       53.63        3.25 o   0.1635E+00
   1   0   7       77.95       80.65        2.62 o   0.8916E-01
   2   0   7       26.72       25.80        3.13 o   0.1202E+00
   3   0   7      -16.02        2.58        4.71 <   0.0000E+00
   4   0   7      124.83      117.69        2.74 o   0.3205E-01
   5   0   7      232.00      217.66        3.06 o   0.7328E-02
   6   0   7        6.67        9.84       13.57 <   0.0000E+00
   7   0   7        3.83       12.83       22.27 <   0.0000E+00
   8   0   7       51.16       53.76        1.89 o   0.1818E+00
   9   0   7       13.56       12.81        5.93 <   0.0000E+00
  10   0   7       60.31       54.96        2.76 o   0.1367E+00
  11   0   7       58.15       58.11        3.04 o   0.1778E+00
  12   0   7       17.17        3.79        6.52 <   0.0000E+00
  13   0   7       15.60        1.85        4.84 <   0.0000E+00
  14   0   7       10.41       15.78        9.12 <   0.0000E+00
 -13   1   7       24.90       25.04        3.62 o   0.1144E+00
 -12   1   7       30.26       41.33        2.41 o   0.1561E-01
 -11   1   7       12.49       13.65        5.69 <   0.0000E+00
 -10   1   7        3.32        4.60       21.47 <   0.0000E+00
  -9   1   7       91.24       91.96        2.08 o   0.6690E-01
  -8   1   7      131.01      121.46        2.27 o   0.2754E-01
  -7   1   7       25.92       19.44        3.05 o   0.5858E-01
  -6   1   7       20.12       20.51        5.86 <   0.0000E+00
  -5   1   7        9.83        5.61        8.13 <   0.0000E+00
  -4   1   7      111.49      105.65        2.46 o   0.4287E-01
  -3   1   7      161.50      155.90        2.17 o   0.1699E-01
  -2   1   7       97.53       93.85        2.14 o   0.6063E-01
  -1   1   7       36.22       41.28        2.86 o   0.1549E+00
   0   1   7       59.37       60.69        2.63 o   0.1637E+00
   1   1   7      150.15      154.80        2.80 o   0.1744E-01
   2   1   7      129.55      125.45        2.36 o   0.2933E-01
   3   1   7       24.25       22.53        3.09 o   0.9201E-01
   4   1   7       12.85        9.79        6.13 <   0.0000E+00
   5   1   7       39.90       48.38        3.23 o   0.6936E-01
   6   1   7       62.97       64.75        3.73 o   0.1449E+00
   7   1   7       41.13       41.71        3.30 o   0.2162E+00
   8   1   7       75.60       73.32        2.03 o   0.1116E+00
   9   1   7       39.97       39.00        3.22 o   0.2083E+00
  10   1   7       15.60        4.42        5.65 <   0.0000E+00
  11   1   7       12.38       11.03        5.89 <   0.0000E+00
  12   1   7       29.67       35.46        3.30 o   0.1308E+00
  13   1   7       45.25       39.49        3.63 o   0.1375E+00
  14   1   7      -14.96       10.20        6.45 <   0.0000E+00
 -13   2   7       17.62       13.59        8.84 <   0.0000E+00
 -12   2   7        7.94        6.27        6.92 <   0.0000E+00
 -11   2   7       21.61       25.09        3.54 o   0.1062E+00
 -10   2   7       49.07       46.66        2.36 o   0.2014E+00
  -9   2   7       18.44        3.07        5.52 <   0.0000E+00
  -8   2   7       13.13       11.03        5.78 <   0.0000E+00
  -7   2   7       47.96       48.11        2.42 o   0.2135E+00
  -6   2   7       22.22       23.29        3.40 o   0.9900E-01
  -5   2   7       14.93       12.42        4.48 <   0.0000E+00
  -4   2   7       54.33       55.62        2.94 o   0.1851E+00
  -3   2   7       62.62       62.57        2.16 o   0.1580E+00
  -2   2   7      180.17      171.37        2.11 o   0.1312E-01
  -1   2   7      205.00      200.61        2.51 o   0.9568E-02
   0   2   7      111.27      111.37        2.85 o   0.4099E-01
   1   2   7       47.80       47.78        2.88 o   0.2143E+00
   2   2   7       99.74       96.88        2.74 o   0.5714E-01
   3   2   7       -6.90        1.59       10.09 <   0.0000E+00
   4   2   7       41.45       44.06        2.90 o   0.2005E+00
   5   2   7       18.50       13.73        5.87 <   0.0000E+00
   6   2   7       44.35       44.90        3.74 o   0.2174E+00
   7   2   7       25.01       27.33        2.93 o   0.1290E+00
   8   2   7       23.67       24.32        3.84 o   0.1080E+00
   9   2   7       22.29       22.79        3.80 o   0.9553E-01
  10   2   7      107.14       95.37        2.60 o   0.3562E-01
  11   2   7       14.69       12.19        6.33 <   0.0000E+00
  12   2   7       10.38        8.81        6.31 <   0.0000E+00
  13   2   7        9.56        4.98        6.78 <   0.0000E+00
  14   2   7       24.11       12.86        4.68 o   0.2495E-01
 -13   3   7       34.16       40.23        4.53 o   0.1312E+00
 -12   3   7      -11.25       13.34        6.25 <   0.0000E+00
 -11   3   7        0.92        8.42      142.72 <   0.0000E+00
 -10   3   7        6.63        3.40       10.66 <   0.0000E+00
  -9   3   7       86.31       84.24        2.56 o   0.8176E-01
  -8   3   7       85.13       86.07        2.32 o   0.7883E-01
  -7   3   7       26.19       28.13        3.58 o   0.1369E+00
  -6   3   7       67.78       65.04        2.15 o   0.1386E+00
  -5   3   7       91.21       90.33        2.72 o   0.6992E-01
  -4   3   7       82.76       80.49        2.68 o   0.9063E-01
  -3   3   7       -0.77       12.70      135.30 <   0.0000E+00
  -2   3   7      127.10      122.51        2.00 o   0.3087E-01
  -1   3   7      163.24      165.53        2.29 o   0.1508E-01
   0   3   7       88.80       90.96        2.54 o   0.6767E-01
   1   3   7       65.03       64.97        2.51 o   0.1477E+00
   2   3   7       23.02       27.28        2.87 o   0.1164E+00
   3   3   7      159.73      155.33        2.45 o   0.1734E-01
   4   3   7      197.12      181.86        2.90 o   0.1029E-01
   5   3   7       10.86        0.27        7.68 <   0.0000E+00
   6   3   7       18.94       15.11        6.09 <   0.0000E+00
   7   3   7       12.80       18.54        5.18 <   0.0000E+00
   8   3   7       74.18       71.35        2.23 o   0.1158E+00
   9   3   7       62.64       57.14        2.52 o   0.1304E+00
  10   3   7       11.82       10.85        6.97 <   0.0000E+00
  11   3   7       15.97        7.47        5.57 <   0.0000E+00
  12   3   7       21.80       12.10        3.96 o   0.2430E-01
  13   3   7       44.55       44.27        2.85 o   0.2182E+00
  14   3   7       -6.90        4.74       11.16 <   0.0000E+00
 -13   4   7        8.43        4.18        7.67 <   0.0000E+00
 -12   4   7       20.64       19.07        4.44 o   0.6619E-01
 -11   4   7        7.34        0.88        7.40 <   0.0000E+00
 -10   4   7      -11.54       12.70        6.90 <   0.0000E+00
  -9   4   7        6.70        1.61       11.16 <   0.0000E+00
  -8   4   7       59.12       60.40        2.70 o   0.1650E+00
  -7   4   7       20.27       13.42        4.52 o   0.3117E-01
  -6   4   7       41.71       41.61        2.72 o   0.2169E+00
  -5   4   7       -8.89        8.44       10.81 <   0.0000E+00
  -4   4   7        6.72        0.35       11.91 <   0.0000E+00
  -3   4   7      -10.99        9.23        7.21 <   0.0000E+00
  -2   4   7       40.37       36.91        2.86 o   0.1763E+00
  -1   4   7       31.90       32.26        2.26 o   0.1742E+00
   0   4   7       15.81       10.94        4.65 <   0.0000E+00
   1   4   7       62.83       63.13        2.19 o   0.1555E+00
   2   4   7       16.82       15.87        3.79 o   0.4664E-01
   3   4   7       18.12       10.33        3.91 o   0.2005E-01
   4   4   7       63.61       60.32        3.02 o   0.1511E+00
   5   4   7       35.21       33.45        4.32 o   0.1769E+00
   6   4   7       91.24       87.52        2.96 o   0.7152E-01
   7   4   7       36.55       35.14        2.80 o   0.1892E+00
   8   4   7      155.20      145.05        2.25 o   0.1848E-01
   9   4   7        9.25        6.39       10.00 <   0.0000E+00
  10   4   7       26.16       19.89        3.97 o   0.6150E-01
  11   4   7        3.54        7.88       27.93 <   0.0000E+00
  12   4   7       16.04       25.38        4.72 <   0.0000E+00
  13   4   7       19.10       16.43        4.57 o   0.4893E-01
  14   4   7       12.04       16.85        4.92 <   0.0000E+00
 -12   5   7      -13.40       14.93        6.24 <   0.0000E+00
 -11   5   7       12.36       13.89        6.24 <   0.0000E+00
 -10   5   7       12.08       17.55        6.30 <   0.0000E+00
  -9   5   7       17.05       14.74        4.83 <   0.0000E+00
  -8   5   7       25.30       29.06        3.81 o   0.1321E+00
  -7   5   7       39.35       40.54        2.80 o   0.2114E+00
  -6   5   7       20.53       19.98        3.93 o   0.7349E-01
  -5   5   7       47.59       49.86        2.20 o   0.1969E+00
  -4   5   7       54.08       56.69        3.04 o   0.1716E+00
  -3   5   7        4.57        7.56       14.37 <   0.0000E+00
  -2   5   7       71.62       72.31        2.45 o   0.1186E+00
  -1   5   7       15.67       14.74        3.84 o   0.4049E-01
   0   5   7       70.73       77.16        2.29 o   0.7995E-01
   1   5   7       63.89       61.69        2.26 o   0.1549E+00
   2   5   7      104.91      103.02        2.52 o   0.4960E-01
   3   5   7       46.26       45.64        2.63 o   0.2166E+00
   4   5   7       67.90       65.81        3.12 o   0.1392E+00
   5   5   7       76.88       74.12        3.19 o   0.1073E+00
   6   5   7       47.91       50.85        2.75 o   0.1864E+00
   7   5   7       22.42       24.93        4.71 o   0.1090E+00
   8   5   7       36.55       34.80        3.05 o   0.1850E+00
   9   5   7       33.53       28.64        3.46 o   0.1186E+00
  10   5   7       46.57       41.35        2.72 o   0.1512E+00
  11   5   7       -2.21        1.02       42.97 <   0.0000E+00
  12   5   7       -2.23        8.91       41.74 <   0.0000E+00
  13   5   7       32.66       30.41        3.38 o   0.1530E+00
 -12   6   7        8.76        6.56        8.67 <   0.0000E+00
 -11   6   7       15.89       13.58        6.46 <   0.0000E+00
 -10   6   7       18.53       26.67        4.29 o   0.7506E-01
  -9   6   7       27.22       33.87        3.33 o   0.1105E+00
  -8   6   7       14.48        4.11        5.70 <   0.0000E+00
  -7   6   7       55.61       54.24        2.61 o   0.1900E+00
  -6   6   7       44.41       44.23        2.68 o   0.2184E+00
  -5   6   7       63.65       63.34        2.15 o   0.1545E+00
  -4   6   7       19.26       21.93        4.11 o   0.8546E-01
  -3   6   7       70.05       70.34        2.87 o   0.1261E+00
  -2   6   7       -7.02        1.59       11.03 <   0.0000E+00
  -1   6   7      106.13      108.13        2.37 o   0.4377E-01
   0   6   7       -2.73        8.15       30.92 <   0.0000E+00
   1   6   7       57.65       58.78        2.96 o   0.1725E+00
   2   6   7       18.38       21.79        4.80 <   0.0000E+00
   3   6   7       70.71       68.28        3.22 o   0.1283E+00
   4   6   7       13.02       13.21        7.70 <   0.0000E+00
   5   6   7       22.82       20.25        4.51 o   0.7351E-01
   6   6   7        6.87        3.36       15.38 <   0.0000E+00
   7   6   7       26.36       28.06        4.09 o   0.1373E+00
   8   6   7       67.16       61.19        3.07 o   0.1144E+00
   9   6   7       11.69       12.95        8.90 <   0.0000E+00
  10   6   7      103.26       89.28        2.88 o   0.2648E-01
  11   6   7       43.23       42.25        3.27 o   0.2152E+00
  12   6   7       18.08       12.95        4.70 <   0.0000E+00
  13   6   7       10.16        1.43        6.48 <   0.0000E+00
 -11   7   7       -3.29       12.63       14.86 <   0.0000E+00
 -10   7   7       11.37       23.39        4.91 <   0.0000E+00
  -9   7   7       13.84       16.34        4.71 <   0.0000E+00
  -8   7   7       52.33       53.85        2.49 o   0.1907E+00
  -7   7   7       98.99       90.87        2.47 o   0.5263E-01
  -6   7   7        6.69       10.73        9.68 <   0.0000E+00
  -5   7   7        6.38       14.80       11.41 <   0.0000E+00
  -4   7   7       68.47       66.59        2.08 o   0.1371E+00
  -3   7   7       10.75        4.24        5.81 <   0.0000E+00
  -2   7   7       71.33       72.95        2.18 o   0.1147E+00
  -1   7   7      114.32      116.49        2.47 o   0.3617E-01
   0   7   7       -8.67        8.37        8.84 <   0.0000E+00
   1   7   7       67.95       68.64        3.28 o   0.1322E+00
   2   7   7       19.69       19.79        4.18 o   0.7212E-01
   3   7   7       73.60       76.17        2.59 o   0.1020E+00
   4   7   7       25.48       28.26        3.29 o   0.1337E+00
   5   7   7       65.77       68.39        2.39 o   0.1270E+00
   6   7   7       57.77       57.86        2.57 o   0.1787E+00
   7   7   7       35.07       32.87        3.36 o   0.1702E+00
   8   7   7       31.83       33.54        3.25 o   0.1779E+00
   9   7   7       59.39       55.35        3.00 o   0.1579E+00
  10   7   7        8.69        8.86        8.90 <   0.0000E+00
  11   7   7       -4.06       12.66       20.48 <   0.0000E+00
  12   7   7       -7.59        9.55        9.32 <   0.0000E+00
  13   7   7        7.61       21.22        8.98 <   0.0000E+00
 -11   8   7       -1.45        1.57       45.03 <   0.0000E+00
 -10   8   7        8.33       26.43        9.94 <   0.0000E+00
  -9   8   7       -8.59        4.43        7.46 <   0.0000E+00
  -8   8   7       11.30       16.64        5.41 <   0.0000E+00
  -7   8   7       39.08       40.60        2.51 o   0.2093E+00
  -6   8   7       21.32       21.05        4.08 o   0.8148E-01
  -5   8   7        9.27        8.06        8.00 <   0.0000E+00
  -4   8   7       36.62       35.45        2.46 o   0.1922E+00
  -3   8   7       59.07       62.93        2.22 o   0.1370E+00
  -2   8   7       50.68       50.89        2.27 o   0.2060E+00
  -1   8   7      103.38       98.37        2.13 o   0.5208E-01
   0   8   7       44.63       47.37        2.42 o   0.1962E+00
   1   8   7       89.93       88.04        2.41 o   0.7369E-01
   2   8   7       61.33       62.40        2.57 o   0.1572E+00
   3   8   7       56.71       57.96        2.60 o   0.1754E+00
   4   8   7       -3.65        3.14       20.21 <   0.0000E+00
   5   8   7       20.07       14.97        4.90 o   0.3937E-01
   6   8   7      102.38      102.38        2.57 o   0.5095E-01
   7   8   7       53.47       57.73        2.58 o   0.1490E+00
   8   8   7       -2.19       12.26       39.18 <   0.0000E+00
   9   8   7       39.92       42.04        3.32 o   0.2060E+00
  10   8   7       14.96       15.40        4.99 <   0.0000E+00
  11   8   7        9.40       12.30        7.76 <   0.0000E+00
  12   8   7        4.60        2.21       12.38 <   0.0000E+00
 -10   9   7        8.66       18.95        7.89 <   0.0000E+00
  -9   9   7       -7.55        1.74        7.08 <   0.0000E+00
  -8   9   7       -6.73       12.75        8.26 <   0.0000E+00
  -7   9   7       10.89        6.98        6.42 <   0.0000E+00
  -6   9   7       52.37       50.03        2.56 o   0.1956E+00
  -5   9   7       33.61       38.22        2.80 o   0.1603E+00
  -4   9   7       19.22       17.95        3.72 o   0.5917E-01
  -3   9   7       63.68       62.05        2.31 o   0.1565E+00
  -2   9   7       95.08       93.39        2.10 o   0.6381E-01
  -1   9   7       45.81       41.46        2.59 o   0.1700E+00
   0   9   7       -4.11        7.99       19.85 <   0.0000E+00
   1   9   7       74.97       71.52        2.77 o   0.1121E+00
   2   9   7       86.11       86.07        2.70 o   0.7909E-01
   3   9   7       12.50        4.47        6.93 <   0.0000E+00
   4   9   7       41.87       42.94        3.20 o   0.2153E+00
   5   9   7       31.17       33.76        4.17 o   0.1724E+00
   6   9   7        6.38        8.72       13.16 <   0.0000E+00
   7   9   7       49.83       50.68        2.92 o   0.2050E+00
   8   9   7      -18.50        2.68        6.27 <   0.0000E+00
   9   9   7       17.21       14.66        5.09 <   0.0000E+00
  10   9   7      -17.01        1.64        5.92 <   0.0000E+00
  11   9   7       -3.91       12.93       17.15 <   0.0000E+00
  -9  10   7        4.64       13.15       15.95 <   0.0000E+00
  -8  10   7       12.41       20.40        4.67 <   0.0000E+00
  -7  10   7        2.35        2.65       29.28 <   0.0000E+00
  -6  10   7        2.28        0.95       29.78 <   0.0000E+00
  -5  10   7       17.83       13.16        4.59 <   0.0000E+00
  -4  10   7      -10.29        0.06        5.91 <   0.0000E+00
  -3  10   7      -10.70        2.56        5.65 <   0.0000E+00
  -2  10   7       69.48       63.99        2.27 o   0.1157E+00
  -1  10   7       93.38       89.40        2.34 o   0.6747E-01
   0  10   7       36.69       32.63        3.18 o   0.1496E+00
   1  10   7       29.29       28.09        3.36 o   0.1393E+00
   2  10   7       -4.67       13.51       17.28 <   0.0000E+00
   3  10   7       33.54       30.75        3.11 o   0.1516E+00
   4  10   7       26.23       21.03        6.12 o   0.7184E-01
   5  10   7       28.36       28.48        4.41 o   0.1441E+00
   6  10   7      -15.66        1.68        5.53 <   0.0000E+00
   7  10   7       51.00       47.56        3.06 o   0.1854E+00
   8  10   7       24.22       31.78        3.28 o   0.9083E-01
   9  10   7        4.60       14.17       13.38 <   0.0000E+00
  10  10   7       19.47        0.60        6.28 <   0.0000E+00
  11  10   7       27.34       39.46        5.59 o   0.3973E-02
  -8  11   7      -11.23        9.08        7.21 <   0.0000E+00
  -7  11   7        9.33        6.70        4.45 <   0.0000E+00
  -6  11   7       16.18        6.26        4.02 o   0.9865E-02
  -5  11   7       13.25        9.60        4.75 <   0.0000E+00
  -4  11   7       -6.51        1.07        9.16 <   0.0000E+00
  -3  11   7       27.23       22.82        2.76 o   0.8606E-01
  -2  11   7       14.61       17.41        4.61 <   0.0000E+00
  -1  11   7       -8.34        3.71        8.52 <   0.0000E+00
   0  11   7      -16.21        5.35        6.68 <   0.0000E+00
   1  11   7       37.33       38.23        3.23 o   0.2062E+00
   2  11   7       26.81       26.67        3.55 o   0.1285E+00
   3  11   7       14.94        0.34        5.00 <   0.0000E+00
   4  11   7       -9.20        8.73       12.25 <   0.0000E+00
   5  11   7       26.30       26.59        4.28 o   0.1278E+00
   6  11   7       40.96       38.05        3.56 o   0.1874E+00
   7  11   7       63.12       64.31        3.09 o   0.1490E+00
   8  11   7      -15.49        0.28        5.21 <   0.0000E+00
   9  11   7       24.10       25.53        4.34 o   0.1171E+00
  10  11   7      -12.95        7.31        4.63 <   0.0000E+00
  -7  12   7       15.42       31.42        3.65 o   0.0000E+00
  -6  12   7        9.70       17.90        5.83 <   0.0000E+00
  -5  12   7       14.16       23.74        5.85 <   0.0000E+00
  -4  12   7       17.04       27.45        3.95 o   0.4734E-01
  -3  12   7       -5.06        2.27       16.85 <   0.0000E+00
  -2  12   7       24.36       31.45        3.38 o   0.9889E-01
  -1  12   7       11.73       10.17        5.87 <   0.0000E+00
   0  12   7       12.31        4.40        5.64 <   0.0000E+00
   1  12   7       28.46       30.18        3.14 o   0.1542E+00
   2  12   7       46.79       42.86        2.95 o   0.1796E+00
   3  12   7       34.85       33.47        2.63 o   0.1795E+00
   4  12   7       29.77       29.39        3.27 o   0.1516E+00
   5  12   7       17.90       11.91        4.95 <   0.0000E+00
   6  12   7       -7.22        4.01       10.00 <   0.0000E+00
   7  12   7       -6.94        0.66        9.52 <   0.0000E+00
   8  12   7      -10.12       18.91        7.16 <   0.0000E+00
   9  12   7        8.44        9.14        5.46 <   0.0000E+00
  -5  13   7        7.95        5.79        5.27 <   0.0000E+00
  -4  13   7      -11.88        5.83        5.16 <   0.0000E+00
  -3  13   7       18.00       32.13        3.68 o   0.2584E-03
  -2  13   7       13.89       35.46        5.19 <   0.0000E+00
  -1  13   7        5.61        1.30       11.20 <   0.0000E+00
   0  13   7       16.50       29.48        3.52 o   0.1232E-01
   1  13   7      -10.42        1.07        5.34 <   0.0000E+00
   2  13   7      -11.89        7.40        6.20 <   0.0000E+00
   3  13   7       19.44       12.56        4.29 o   0.2788E-01
   4  13   7      -15.36        1.73        4.11 <   0.0000E+00
   5  13   7        7.26        8.43        7.26 <   0.0000E+00
   6  13   7       -4.48        7.90       10.62 <   0.0000E+00
   7  13   7       17.39       19.96        2.88 o   0.7140E-01
  -3  14   7        3.98        3.83       13.38 <   0.0000E+00
  -2  14   7       20.99        3.96        3.05 o   0.5638E-02
  -1  14   7        8.45       13.34        5.20 <   0.0000E+00
   0  14   7       -7.20       10.54        9.73 <   0.0000E+00
   1  14   7       -6.74       17.49        9.59 <   0.0000E+00
   2  14   7       16.93       34.65        3.73 o   0.0000E+00
   3  14   7       -1.84       16.66       30.31 <   0.0000E+00
   4  14   7       -9.92       13.96        6.41 <   0.0000E+00
   5  14   7       -5.46        5.12       11.55 <   0.0000E+00
  -4 -12   8       25.69       25.01        3.03 o   0.1138E+00
  -3 -12   8       19.66       20.72        2.86 o   0.7863E-01
  -2 -12   8       -8.27        9.60        6.77 <   0.0000E+00
  -1 -12   8       12.17       12.36        4.22 <   0.0000E+00
   0 -12   8       58.36       55.13        3.06 o   0.1697E+00
   1 -12   8       -4.11        4.90       12.54 <   0.0000E+00
   2 -12   8       19.26       31.68        3.03 o   0.1270E-01
   3 -12   8       10.46       13.29        4.57 <   0.0000E+00
   4 -12   8        4.55        6.07        8.36 <   0.0000E+00
  -7 -11   8      -15.04       17.51        6.66 <   0.0000E+00
  -6 -11   8      -14.93        3.37        5.57 <   0.0000E+00
  -5 -11   8        9.18        5.61        6.29 <   0.0000E+00
  -4 -11   8        7.16        7.88       10.65 <   0.0000E+00
  -3 -11   8        6.57        3.00        8.12 <   0.0000E+00
  -2 -11   8       19.09       21.66        3.68 o   0.8369E-01
  -1 -11   8       57.87       57.71        2.08 o   0.1794E+00
   0 -11   8       25.58       29.86        2.45 o   0.1319E+00
   1 -11   8       36.98       40.23        2.58 o   0.1883E+00
   2 -11   8       -6.12       15.30        8.98 <   0.0000E+00
   3 -11   8       16.34       22.85        3.14 o   0.7554E-01
   4 -11   8       15.37       16.90        3.61 o   0.5242E-01
   5 -11   8       15.03        3.50        3.44 o   0.5325E-02
   6 -11   8       -8.00        5.55        7.79 <   0.0000E+00
   7 -11   8      -11.85       12.90        8.22 <   0.0000E+00
  -8 -10   8      -11.07       12.82        4.17 <   0.0000E+00
  -7 -10   8       35.88       38.72        2.82 o   0.1908E+00
  -6 -10   8       10.24        9.50        5.44 <   0.0000E+00
  -5 -10   8      -15.81        0.31        3.95 <   0.0000E+00
  -4 -10   8        3.33        9.59       21.40 <   0.0000E+00
  -3 -10   8       43.81       42.84        2.70 o   0.2157E+00
  -2 -10   8        3.84       10.02       16.60 <   0.0000E+00
  -1 -10   8       81.32       79.67        2.11 o   0.9405E-01
   0 -10   8       -7.52        5.82        8.31 <   0.0000E+00
   1 -10   8       40.10       41.32        2.37 o   0.2127E+00
   2 -10   8        8.96        8.06        7.02 <   0.0000E+00
   3 -10   8        3.98       17.82       14.89 <   0.0000E+00
   4 -10   8       16.15       20.48        3.06 o   0.7116E-01
   5 -10   8       27.70       26.51        3.03 o   0.1258E+00
   6 -10   8      -13.75        5.07        4.34 <   0.0000E+00
   7 -10   8       24.34       32.86        4.50 o   0.7331E-01
   8 -10   8       -9.51        3.08        7.78 <   0.0000E+00
  -9  -9   8        8.07       26.30        6.16 <   0.0000E+00
  -8  -9   8       -3.05        2.05       19.10 <   0.0000E+00
  -7  -9   8       -9.46        1.27        6.80 <   0.0000E+00
  -6  -9   8       12.00       10.44        5.22 <   0.0000E+00
  -5  -9   8       -4.06        3.16       16.13 <   0.0000E+00
  -4  -9   8        6.93       13.02        9.15 <   0.0000E+00
  -3  -9   8       -8.41        0.56        7.71 <   0.0000E+00
  -2  -9   8       29.16       28.51        2.88 o   0.1438E+00
  -1  -9   8       10.22        1.36        7.68 <   0.0000E+00
   0  -9   8       -6.87        5.02       11.01 <   0.0000E+00
   1  -9   8       35.29       36.42        2.86 o   0.1974E+00
   2  -9   8       15.73       14.11        5.27 <   0.0000E+00
   3  -9   8       -3.86        3.19       16.56 <   0.0000E+00
   4  -9   8       46.77       45.09        2.27 o   0.2106E+00
   5  -9   8       24.42       25.41        2.71 o   0.1168E+00
   6  -9   8       13.11       16.04        3.87 <   0.0000E+00
   7  -9   8       11.71       18.61        6.59 <   0.0000E+00
   8  -9   8        8.51        2.57        6.96 <   0.0000E+00
   9  -9   8       16.46        2.92        5.32 <   0.0000E+00
 -10  -8   8       10.83       12.21        4.23 <   0.0000E+00
  -9  -8   8       17.38       23.71        3.73 o   0.8081E-01
  -8  -8   8       12.45       19.26        6.45 <   0.0000E+00
  -7  -8   8       22.81       13.93        3.22 o   0.3086E-01
  -6  -8   8       44.40       46.64        2.40 o   0.2036E+00
  -5  -8   8       36.53       40.77        2.73 o   0.1713E+00
  -4  -8   8        7.35        3.53        9.60 <   0.0000E+00
  -3  -8   8       26.54       30.66        3.10 o   0.1383E+00
  -2  -8   8       18.23        8.96        3.42 o   0.1592E-01
  -1  -8   8       34.42       34.47        2.82 o   0.1892E+00
   0  -8   8       -8.25        1.32       10.50 <   0.0000E+00
   1  -8   8       16.72       22.03        4.31 <   0.0000E+00
   2  -8   8        7.33        4.73       10.82 <   0.0000E+00
   3  -8   8       86.24       77.35        2.60 o   0.6132E-01
   4  -8   8       11.59       11.99        6.13 <   0.0000E+00
   5  -8   8       19.40       18.07        3.70 o   0.5989E-01
   6  -8   8       30.02       29.37        2.87 o   0.1510E+00
   7  -8   8       32.10       37.14        3.11 o   0.1494E+00
   8  -8   8       12.13       19.73        4.93 <   0.0000E+00
   9  -8   8       11.43        9.60        5.40 <   0.0000E+00
  10  -8   8       -4.54       30.36       21.16 <   0.0000E+00
 -11  -7   8       12.27        0.25        5.58 <   0.0000E+00
 -10  -7   8       -3.19       19.59       16.14 <   0.0000E+00
  -9  -7   8       14.86       20.82        4.92 <   0.0000E+00
  -8  -7   8       13.73       11.35        5.39 <   0.0000E+00
  -7  -7   8       26.65       25.55        3.34 o   0.1179E+00
  -6  -7   8      -12.52        0.46        6.79 <   0.0000E+00
  -5  -7   8       53.48       55.21        2.25 o   0.1843E+00
  -4  -7   8       37.43       37.72        2.89 o   0.2060E+00
  -3  -7   8       27.75       29.15        3.31 o   0.1473E+00
  -2  -7   8       23.65       27.72        3.36 o   0.1207E+00
  -1  -7   8       28.55       28.64        3.08 o   0.1455E+00
   0  -7   8       60.54       55.02        2.58 o   0.1339E+00
   1  -7   8       10.30        7.46        8.06 <   0.0000E+00
   2  -7   8       55.35       50.86        2.76 o   0.1611E+00
   3  -7   8       13.79       13.38        6.78 <   0.0000E+00
   4  -7   8       18.11       24.13        4.55 o   0.8495E-01
   5  -7   8        9.71        5.42        8.51 <   0.0000E+00
   6  -7   8       25.59       26.20        3.24 o   0.1242E+00
   7  -7   8       40.40       42.21        2.60 o   0.2093E+00
   8  -7   8       35.61       45.32        3.28 o   0.4075E-01
   9  -7   8       -4.18       10.33       19.39 <   0.0000E+00
  10  -7   8       -8.66        4.20        6.59 <   0.0000E+00
  11  -7   8      -11.40       10.25        5.47 <   0.0000E+00
 -11  -6   8       -3.69       12.90       13.91 <   0.0000E+00
 -10  -6   8        3.70        9.58       18.39 <   0.0000E+00
  -9  -6   8       38.65       46.64        3.22 o   0.8277E-01
  -8  -6   8       11.10        5.54        7.32 <   0.0000E+00
  -7  -6   8       20.11       23.28        4.10 o   0.9410E-01
  -6  -6   8      -13.88        0.99        5.41 <   0.0000E+00
  -5  -6   8       71.79       69.26        2.15 o   0.1243E+00
  -4  -6   8      -12.59        9.82        6.05 <   0.0000E+00
  -3  -6   8      135.37      126.23        2.37 o   0.2574E-01
  -2  -6   8       38.96       35.99        2.89 o   0.1792E+00
  -1  -6   8       10.03       11.85        6.52 <   0.0000E+00
   0  -6   8       18.34       22.45        4.08 o   0.8477E-01
   1  -6   8       18.99       22.81        3.65 o   0.8836E-01
   2  -6   8       33.75       35.42        3.07 o   0.1891E+00
   3  -6   8       59.50       57.21        2.82 o   0.1721E+00
   4  -6   8       -1.73       11.93       57.26 <   0.0000E+00
   5  -6   8       41.09       41.95        3.06 o   0.2155E+00
   6  -6   8       30.06       29.73        3.98 o   0.1544E+00
   7  -6   8       13.85       15.11        8.47 <   0.0000E+00
   8  -6   8       -3.43        3.79       26.46 <   0.0000E+00
   9  -6   8       16.99       13.22        5.64 <   0.0000E+00
  10  -6   8       29.75       34.29        3.75 o   0.1497E+00
  11  -6   8        6.96       12.23        9.05 <   0.0000E+00
  12  -6   8       22.55       15.44        4.87 o   0.3882E-01
 -12  -5   8       -8.00       24.09        8.96 <   0.0000E+00
 -11  -5   8       -6.68        4.51       10.40 <   0.0000E+00
 -10  -5   8        2.94        6.24       25.52 <   0.0000E+00
  -9  -5   8       10.36        5.44        6.00 <   0.0000E+00
  -8  -5   8       38.12       43.01        2.63 o   0.1593E+00
  -7  -5   8       37.93       37.79        2.21 o   0.2063E+00
  -6  -5   8       11.97        2.61        6.57 <   0.0000E+00
  -5  -5   8       26.80       26.36        3.01 o   0.1257E+00
  -4  -5   8       66.38       67.62        2.15 o   0.1352E+00
  -3  -5   8       28.41       28.97        2.81 o   0.1478E+00
  -2  -5   8       65.26       64.63        2.17 o   0.1487E+00
  -1  -5   8       11.91       11.32        6.40 <   0.0000E+00
   0  -5   8        5.28        8.89       14.40 <   0.0000E+00
   1  -5   8       27.15       33.83        2.94 o   0.1100E+00
   2  -5   8       38.05       42.11        3.32 o   0.1765E+00
   3  -5   8       24.69       26.14        4.60 o   0.1222E+00
   4  -5   8       45.55       48.80        3.38 o   0.1860E+00
   5  -5   8       22.95       25.57        5.03 o   0.1136E+00
   6  -5   8       60.23       62.17        2.72 o   0.1545E+00
   7  -5   8       16.29        7.93        8.20 <   0.0000E+00
   8  -5   8       79.14       76.04        3.19 o   0.1004E+00
   9  -5   8       29.69       35.39        3.53 o   0.1330E+00
  10  -5   8       32.74       22.15        3.78 o   0.4651E-01
  11  -5   8       -6.49        4.46       11.46 <   0.0000E+00
  12  -5   8       -6.98        6.19        7.33 <   0.0000E+00
 -12  -4   8        6.39       39.06        8.83 <   0.0000E+00
 -11  -4   8       -5.94        6.01        8.95 <   0.0000E+00
 -10  -4   8        8.57       11.53        6.96 <   0.0000E+00
  -9  -4   8       -9.65        7.52        6.55 <   0.0000E+00
  -8  -4   8       11.55        0.93        6.01 <   0.0000E+00
  -7  -4   8       71.57       69.54        2.24 o   0.1254E+00
  -6  -4   8       82.64       79.07        1.93 o   0.9054E-01
  -5  -4   8      -10.51        3.02        5.95 <   0.0000E+00
  -4  -4   8       96.78       94.04        2.00 o   0.6166E-01
  -3  -4   8       33.62       30.69        2.73 o   0.1498E+00
  -2  -4   8      101.59       99.30        3.20 o   0.5421E-01
  -1  -4   8       15.12       18.45        4.94 <   0.0000E+00
   0  -4   8       78.18       78.66        2.59 o   0.9824E-01
   1  -4   8       33.03       33.45        3.59 o   0.1824E+00
   2  -4   8       17.20       22.96        6.42 <   0.0000E+00
   3  -4   8      -14.96        5.03        8.86 <   0.0000E+00
   4  -4   8       -2.24        1.54       38.57 <   0.0000E+00
   5  -4   8       20.34       21.12        5.05 o   0.8201E-01
   6  -4   8       37.36       34.96        3.50 o   0.1806E+00
   7  -4   8        4.70       10.61       21.67 <   0.0000E+00
   8  -4   8       18.95       15.79        6.10 <   0.0000E+00
   9  -4   8       22.83       26.33        5.54 o   0.1151E+00
  10  -4   8       -3.90        2.79       21.40 <   0.0000E+00
  11  -4   8       30.74       30.08        3.73 o   0.1568E+00
  12  -4   8       -5.75        4.00       13.04 <   0.0000E+00
  13  -4   8       -5.63        9.37       10.68 <   0.0000E+00
 -12  -3   8        3.11        1.39       18.41 <   0.0000E+00
 -11  -3   8      -11.20        7.12        5.68 <   0.0000E+00
 -10  -3   8       26.19       28.22        2.80 o   0.1372E+00
  -9  -3   8        2.36        7.23       33.60 <   0.0000E+00
  -8  -3   8      108.66      102.38        2.00 o   0.4542E-01
  -7  -3   8       10.47       12.76        6.69 <   0.0000E+00
  -6  -3   8       16.87       19.72        3.97 o   0.6925E-01
  -5  -3   8       28.21       30.53        2.57 o   0.1534E+00
  -4  -3   8       11.88       15.88        6.43 <   0.0000E+00
  -3  -3   8       35.64       36.95        3.96 o   0.1989E+00
  -2  -3   8       64.94       67.77        2.90 o   0.1281E+00
  -1  -3   8       30.85       34.00        2.82 o   0.1678E+00
   0  -3   8       -9.94        6.99        8.98 <   0.0000E+00
   1  -3   8       37.65       40.88        3.45 o   0.1899E+00
   2  -3   8       35.01       33.36        3.12 o   0.1772E+00
   3  -3   8       61.39       63.51        2.99 o   0.1480E+00
   4  -3   8       19.20       11.86        4.77 o   0.2518E-01
   5  -3   8      154.83      149.46        2.62 o   0.1883E-01
   6  -3   8       82.24       83.52        2.60 o   0.8451E-01
   7  -3   8       18.79       17.22        6.04 <   0.0000E+00
   8  -3   8       18.84       31.25        6.95 <   0.0000E+00
   9  -3   8       36.50       43.54        3.87 o   0.1076E+00
  10  -3   8       17.61       17.15        6.35 <   0.0000E+00
  11  -3   8       30.37       32.45        3.55 o   0.1684E+00
  12  -3   8       15.20        4.99        5.28 <   0.0000E+00
  13  -3   8       15.69       18.67        4.18 <   0.0000E+00
 -13  -2   8        5.53        9.84       11.57 <   0.0000E+00
 -12  -2   8       17.32       17.89        4.78 <   0.0000E+00
 -11  -2   8       18.14       21.45        2.65 o   0.8036E-01
 -10  -2   8       16.04       22.26        3.55 o   0.7421E-01
  -9  -2   8       11.14       10.68        5.82 <   0.0000E+00
  -8  -2   8        6.41       14.52       11.14 <   0.0000E+00
  -7  -2   8       26.43       29.45        2.99 o   0.1407E+00
  -6  -2   8      126.80      119.54        2.07 o   0.3080E-01
  -5  -2   8       95.79       96.04        2.16 o   0.5999E-01
  -4  -2   8       12.98       10.11        7.41 <   0.0000E+00
  -3  -2   8       24.67       25.88        3.41 o   0.1206E+00
  -2  -2   8      125.56      120.94        2.45 o   0.3185E-01
  -1  -2   8       78.71       81.15        2.44 o   0.8856E-01
   0  -2   8       18.55       19.58        4.70 o   0.7060E-01
   1  -2   8       22.82       23.92        4.23 o   0.1041E+00
   2  -2   8      189.20      182.52        2.36 o   0.1166E-01
   3  -2   8       12.23       22.27        7.02 <   0.0000E+00
   4  -2   8       82.63       77.87        2.95 o   0.8815E-01
   5  -2   8      112.67      107.10        2.94 o   0.4185E-01
   6  -2   8       78.26       79.86        3.03 o   0.9360E-01
   7  -2   8       87.12       85.68        3.16 o   0.7930E-01
   8  -2   8      140.30      125.26        2.89 o   0.1980E-01
   9  -2   8       71.60       74.39        2.85 o   0.1065E+00
  10  -2   8       61.43       57.02        3.21 o   0.1479E+00
  11  -2   8       32.89       35.40        3.69 o   0.1818E+00
  12  -2   8       -3.57        8.08       17.28 <   0.0000E+00
  13  -2   8       -4.98        3.37       19.23 <   0.0000E+00
 -13  -1   8       55.36       52.63        3.13 o   0.1837E+00
 -12  -1   8        5.03        5.97        9.48 <   0.0000E+00
 -11  -1   8       16.56       16.48        2.84 o   0.5037E-01
 -10  -1   8       20.99       24.77        3.03 o   0.1024E+00
  -9  -1   8       63.30       61.31        2.09 o   0.1577E+00
  -8  -1   8       42.54       39.43        2.33 o   0.1886E+00
  -7  -1   8      138.34      132.39        2.00 o   0.2496E-01
  -6  -1   8       48.61       47.72        2.24 o   0.2124E+00
  -5  -1   8      105.44       99.80        2.40 o   0.4928E-01
  -4  -1   8       55.36       57.28        2.90 o   0.1747E+00
  -3  -1   8       93.41       91.16        2.41 o   0.6722E-01
  -2  -1   8       61.45       61.61        2.40 o   0.1623E+00
  -1  -1   8       43.37       43.88        2.19 o   0.2178E+00
   0  -1   8       26.47       28.09        3.20 o   0.1379E+00
   1  -1   8       29.19       34.78        3.05 o   0.1328E+00
   2  -1   8       -9.14        0.43        9.39 <   0.0000E+00
   3  -1   8       83.21       86.33        2.18 o   0.7521E-01
   4  -1   8       78.08       76.02        2.60 o   0.1037E+00
   5  -1   8       -8.24        7.35       11.77 <   0.0000E+00
   6  -1   8       43.79       43.50        2.72 o   0.2182E+00
   7  -1   8       16.76        4.48        5.70 <   0.0000E+00
   8  -1   8       28.85       27.15        3.53 o   0.1300E+00
   9  -1   8       59.84       60.29        2.82 o   0.1678E+00
  10  -1   8      -10.89        2.86        7.54 <   0.0000E+00
  11  -1   8       -9.37        5.38        8.73 <   0.0000E+00
  12  -1   8        1.82       12.73       53.56 <   0.0000E+00
  13  -1   8       18.97        5.49        3.87 o   0.8152E-02
 -12   0   8       11.66       17.73        4.57 <   0.0000E+00
 -11   0   8       -6.73        0.63        8.18 <   0.0000E+00
 -10   0   8       -6.03       10.53       11.18 <   0.0000E+00
  -9   0   8        5.80       10.46       12.45 <   0.0000E+00
  -8   0   8       35.10       35.01        2.57 o   0.1926E+00
  -7   0   8      171.06      157.77        1.84 o   0.1429E-01
  -6   0   8       31.32       29.35        2.53 o   0.1464E+00
  -5   0   8      112.23      106.41        2.37 o   0.4217E-01
  -4   0   8       -7.56        2.00        8.59 <   0.0000E+00
  -3   0   8       46.21       43.52        2.36 o   0.1996E+00
  -2   0   8      132.38      127.21        2.06 o   0.2787E-01
  -1   0   8       70.78       67.42        2.52 o   0.1260E+00
   0   0   8       -7.09        4.75       11.93 <   0.0000E+00
   1   0   8       78.05       77.81        2.37 o   0.1009E+00
   2   0   8       21.23       27.12        3.38 o   0.1010E+00
   3   0   8      -18.03        6.69        4.70 <   0.0000E+00
   4   0   8       94.25       90.34        2.63 o   0.6599E-01
   5   0   8       15.25       13.49        6.82 <   0.0000E+00
   6   0   8       24.47       28.86        4.17 o   0.1251E+00
   7   0   8       11.80       14.32        5.86 <   0.0000E+00
   8   0   8       10.47        7.00        7.26 <   0.0000E+00
   9   0   8      102.71       94.67        2.24 o   0.4905E-01
  10   0   8       27.59       28.96        3.60 o   0.1458E+00
  11   0   8       -4.37       14.82       18.91 <   0.0000E+00
  12   0   8        9.15        5.48        8.96 <   0.0000E+00
  13   0   8        3.74        9.22       18.43 <   0.0000E+00
 -13   1   8        6.43       16.56        9.02 <   0.0000E+00
 -12   1   8      -15.38        6.49        3.80 <   0.0000E+00
 -11   1   8       45.76       49.53        2.28 o   0.1769E+00
 -10   1   8       -4.17        1.94       16.51 <   0.0000E+00
  -9   1   8       16.52       19.40        3.96 o   0.6723E-01
  -8   1   8       15.49        4.01        4.43 <   0.0000E+00
  -7   1   8        9.41        4.71        8.02 <   0.0000E+00
  -6   1   8       59.37       58.96        1.94 o   0.1737E+00
  -5   1   8       18.66       19.79        4.79 <   0.0000E+00
  -4   1   8       16.40       14.61        4.39 <   0.0000E+00
  -3   1   8       93.26       92.94        1.99 o   0.6522E-01
  -2   1   8       48.10       50.91        2.10 o   0.1876E+00
  -1   1   8        7.30        5.36       10.95 <   0.0000E+00
   0   1   8       -4.88        2.29       15.27 <   0.0000E+00
   1   1   8       58.73       61.05        2.43 o   0.1565E+00
   2   1   8      155.08      150.41        2.22 o   0.1869E-01
   3   1   8      136.72      130.89        2.20 o   0.2571E-01
   4   1   8       51.27       49.62        3.04 o   0.2033E+00
   5   1   8       40.16       37.97        3.62 o   0.1956E+00
   6   1   8      131.15      123.39        3.09 o   0.2824E-01
   7   1   8      -16.80        8.03        5.17 <   0.0000E+00
   8   1   8      -11.49        1.06        7.98 <   0.0000E+00
   9   1   8       89.55       84.18        2.39 o   0.7267E-01
  10   1   8       43.16       43.40        2.67 o   0.2183E+00
  11   1   8        7.21        9.05       11.46 <   0.0000E+00
  12   1   8       12.36       14.61        6.40 <   0.0000E+00
  13   1   8       27.20       29.17        3.12 o   0.1451E+00
 -13   2   8        5.33        3.78       11.28 <   0.0000E+00
 -12   2   8       12.67       13.77        3.68 <   0.0000E+00
 -11   2   8       21.63       27.93        3.18 o   0.9997E-01
 -10   2   8        7.23        2.60        8.23 <   0.0000E+00
  -9   2   8       23.13       23.70        3.35 o   0.1027E+00
  -8   2   8        6.74        3.21       11.45 <   0.0000E+00
  -7   2   8      136.83      128.65        2.27 o   0.2539E-01
  -6   2   8       43.63       43.39        2.19 o   0.2183E+00
  -5   2   8       75.10       75.40        2.33 o   0.1083E+00
  -4   2   8       48.15       46.64        3.10 o   0.2105E+00
  -3   2   8       66.71       64.54        2.23 o   0.1437E+00
  -2   2   8       12.41        4.02        5.57 <   0.0000E+00
  -1   2   8      166.01      169.16        2.08 o   0.1427E-01
   0   2   8       47.90       46.07        2.46 o   0.2084E+00
   1   2   8       28.47       33.75        3.29 o   0.1355E+00
   2   2   8       48.92       48.86        2.44 o   0.2118E+00
   3   2   8       61.56       60.88        2.52 o   0.1648E+00
   4   2   8       54.69       54.14        3.52 o   0.1937E+00
   5   2   8       22.86       25.24        5.55 o   0.1120E+00
   6   2   8      101.04       97.00        2.61 o   0.5544E-01
   7   2   8       -5.90        9.54       10.49 <   0.0000E+00
   8   2   8       39.28       43.63        2.53 o   0.1718E+00
   9   2   8       12.48        9.77        6.14 <   0.0000E+00
  10   2   8       33.69       28.32        3.64 o   0.1116E+00
  11   2   8       -4.66        0.86       17.04 <   0.0000E+00
  12   2   8       31.46       31.72        3.13 o   0.1702E+00
  13   2   8        8.23        1.50        8.65 <   0.0000E+00
 -12   3   8        7.65       17.53        6.13 <   0.0000E+00
 -11   3   8       22.19       20.75        3.15 o   0.7844E-01
 -10   3   8        5.64       14.17       11.94 <   0.0000E+00
  -9   3   8       11.89       11.71        7.43 <   0.0000E+00
  -8   3   8        7.87       11.85       10.41 <   0.0000E+00
  -7   3   8       46.94       42.35        2.46 o   0.1662E+00
  -6   3   8        1.79       10.49       48.55 <   0.0000E+00
  -5   3   8       23.37       20.15        3.29 o   0.7159E-01
  -4   3   8       54.57       56.00        3.11 o   0.1828E+00
  -3   3   8       45.36       47.28        2.31 o   0.2059E+00
  -2   3   8       40.22       43.50        2.37 o   0.1907E+00
  -1   3   8       59.80       58.69        2.30 o   0.1730E+00
   0   3   8      159.54      147.72        2.19 o   0.1702E-01
   1   3   8       69.31       70.57        2.25 o   0.1239E+00
   2   3   8       56.02       59.89        2.27 o   0.1467E+00
   3   3   8      115.09      114.01        2.36 o   0.3849E-01
   4   3   8       27.02       28.83        3.20 o   0.1432E+00
   5   3   8       22.36       19.79        4.59 o   0.7011E-01
   6   3   8       48.45       51.34        2.57 o   0.1857E+00
   7   3   8       69.91       64.05        2.26 o   0.1106E+00
   8   3   8       19.34        4.07        4.26 o   0.5839E-02
   9   3   8       65.97       60.50        2.47 o   0.1236E+00
  10   3   8       75.88       69.23        3.10 o   0.9179E-01
  11   3   8       30.64       28.53        4.03 o   0.1393E+00
  12   3   8        8.45       15.71        8.15 <   0.0000E+00
  13   3   8       45.37       40.38        2.98 o   0.1549E+00
 -12   4   8       36.54       39.21        3.15 o   0.1944E+00
 -11   4   8        8.24       12.64        6.95 <   0.0000E+00
 -10   4   8       27.59       26.88        2.63 o   0.1298E+00
  -9   4   8        2.15        3.99       30.92 <   0.0000E+00
  -8   4   8       47.13       50.34        2.30 o   0.1838E+00
  -7   4   8        8.39        5.18        9.61 <   0.0000E+00
  -6   4   8       36.74       34.53        2.70 o   0.1802E+00
  -5   4   8       17.12       21.34        3.50 o   0.7702E-01
  -4   4   8       13.44       19.17        5.81 <   0.0000E+00
  -3   4   8       17.36       21.23        4.87 <   0.0000E+00
  -2   4   8       61.03       57.38        2.72 o   0.1575E+00
  -1   4   8       36.23       36.96        2.68 o   0.2016E+00
   0   4   8      198.64      185.29        2.21 o   0.1031E-01
   1   4   8       71.26       71.45        2.31 o   0.1220E+00
   2   4   8       71.21       70.67        2.31 o   0.1247E+00
   3   4   8       60.41       61.83        2.48 o   0.1583E+00
   4   4   8       26.94       24.82        3.42 o   0.1095E+00
   5   4   8       37.13       36.57        3.33 o   0.2002E+00
   6   4   8       17.17       19.22        4.77 <   0.0000E+00
   7   4   8       44.73       47.03        2.63 o   0.2023E+00
   8   4   8       96.50       90.86        2.70 o   0.6087E-01
   9   4   8        5.57       10.77       14.43 <   0.0000E+00
  10   4   8       36.73       42.41        2.65 o   0.1410E+00
  11   4   8       15.92       12.69        5.04 <   0.0000E+00
  12   4   8        7.03       12.98       11.27 <   0.0000E+00
  13   4   8        7.53       10.91        9.27 <   0.0000E+00
 -12   5   8      -13.17        2.45        4.84 <   0.0000E+00
 -11   5   8        3.62       10.95       15.17 <   0.0000E+00
 -10   5   8       -5.30        0.70        9.77 <   0.0000E+00
  -9   5   8       33.13       36.05        2.58 o   0.1804E+00
  -8   5   8       10.21        8.45        7.11 <   0.0000E+00
  -7   5   8       41.17       41.82        2.67 o   0.2161E+00
  -6   5   8       17.13        8.45        4.40 <   0.0000E+00
  -5   5   8       17.18       18.08        4.00 o   0.6018E-01
  -4   5   8       23.47       18.27        2.85 o   0.5585E-01
  -3   5   8       29.67       30.46        3.03 o   0.1596E+00
  -2   5   8       51.84       49.31        3.07 o   0.1953E+00
  -1   5   8      -14.26        6.52        6.38 <   0.0000E+00
   0   5   8       25.96       31.99        3.53 o   0.1175E+00
   1   5   8       11.18        7.44        7.76 <   0.0000E+00
   2   5   8       73.27       78.18        2.63 o   0.8692E-01
   3   5   8       21.70       18.97        3.82 o   0.6464E-01
   4   5   8       48.37       46.25        3.06 o   0.2054E+00
   5   5   8       39.69       41.08        2.67 o   0.2111E+00
   6   5   8       45.73       45.54        2.67 o   0.2176E+00
   7   5   8       11.37       13.95        7.50 <   0.0000E+00
   8   5   8       16.25        4.89        5.69 <   0.0000E+00
   9   5   8       20.73       20.18        4.65 o   0.7492E-01
  10   5   8       74.23       69.44        2.99 o   0.1090E+00
  11   5   8       29.55       36.42        3.36 o   0.1089E+00
  12   5   8       32.80       32.35        3.18 o   0.1747E+00
  13   5   8       35.69       35.77        2.90 o   0.1968E+00
 -11   6   8       26.57       30.06        3.52 o   0.1410E+00
 -10   6   8        1.30        7.08       39.29 <   0.0000E+00
  -9   6   8       -9.88        8.98        6.66 <   0.0000E+00
  -8   6   8       14.48       15.97        6.03 <   0.0000E+00
  -7   6   8       54.36       51.08        2.98 o   0.1810E+00
  -6   6   8       31.00       20.70        3.04 o   0.4651E-01
  -5   6   8        7.56        0.81        9.55 <   0.0000E+00
  -4   6   8       33.27       38.37        2.94 o   0.1506E+00
  -3   6   8        4.32        1.16       18.48 <   0.0000E+00
  -2   6   8       45.21       49.43        2.16 o   0.1687E+00
  -1   6   8       52.42       46.92        2.69 o   0.1446E+00
   0   6   8       64.65       67.73        3.12 o   0.1268E+00
   1   6   8       57.39       60.74        3.00 o   0.1493E+00
   2   6   8       17.80       18.70        4.02 o   0.6452E-01
   3   6   8       30.29       29.82        3.15 o   0.1551E+00
   4   6   8      -10.17       16.15        9.05 <   0.0000E+00
   5   6   8       32.39       34.05        2.60 o   0.1814E+00
   6   6   8       25.91       19.02        3.93 o   0.5574E-01
   7   6   8       37.54       40.61        3.18 o   0.1917E+00
   8   6   8       49.53       49.97        3.22 o   0.2084E+00
   9   6   8       68.50       65.71        2.63 o   0.1357E+00
  10   6   8       36.35       34.29        3.09 o   0.1797E+00
  11   6   8       33.55       26.67        4.46 o   0.8911E-01
  12   6   8       20.45       14.29        4.57 o   0.3532E-01
  13   6   8        9.86       20.22        4.99 <   0.0000E+00
 -11   7   8       12.05        4.34        7.81 <   0.0000E+00
 -10   7   8       19.40       18.26        3.41 o   0.6115E-01
  -9   7   8        7.32       10.79        7.44 <   0.0000E+00
  -8   7   8       24.94       24.77        3.21 o   0.1122E+00
  -7   7   8        9.41        3.60        7.03 <   0.0000E+00
  -6   7   8       34.51       39.54        3.11 o   0.1540E+00
  -5   7   8       18.21       22.70        4.60 o   0.8495E-01
  -4   7   8       13.72       16.43        5.44 <   0.0000E+00
  -3   7   8       66.28       65.52        2.16 o   0.1447E+00
  -2   7   8       67.10       66.61        2.31 o   0.1406E+00
  -1   7   8       56.25       58.56        2.34 o   0.1668E+00
   0   7   8       55.35       52.56        2.32 o   0.1833E+00
   1   7   8       80.30       82.28        2.26 o   0.8663E-01
   2   7   8       54.20       52.94        2.32 o   0.1954E+00
   3   7   8       54.36       57.03        2.32 o   0.1697E+00
   4   7   8        1.04        6.61      100.01 <   0.0000E+00
   5   7   8      -24.28        9.95        4.19 <   0.0000E+00
   6   7   8       22.41       20.12        4.51 o   0.7305E-01
   7   7   8       25.47       31.87        4.21 o   0.1113E+00
   8   7   8       16.94       16.64        5.71 <   0.0000E+00
   9   7   8       11.81        3.65        7.29 <   0.0000E+00
  10   7   8       28.21       31.31        3.30 o   0.1527E+00
  11   7   8      -14.39       20.62        6.58 <   0.0000E+00
  12   7   8       20.28       27.70        4.54 o   0.8612E-01
 -10   8   8       18.52        3.78        4.81 <   0.0000E+00
  -9   8   8        8.47       24.88        9.83 <   0.0000E+00
  -8   8   8       29.29       31.27        2.27 o   0.1609E+00
  -7   8   8       13.50       13.07        4.92 <   0.0000E+00
  -6   8   8       13.68       10.25        5.67 <   0.0000E+00
  -5   8   8       11.05        9.06        6.47 <   0.0000E+00
  -4   8   8       35.95       35.77        2.61 o   0.1969E+00
  -3   8   8       25.68       23.29        2.96 o   0.9642E-01
  -2   8   8       27.78       28.96        2.92 o   0.1465E+00
  -1   8   8       20.23       19.72        3.45 o   0.7172E-01
   0   8   8       60.63       59.00        3.10 o   0.1693E+00
   1   8   8       -5.14        3.08       23.41 <   0.0000E+00
   2   8   8       39.66       39.35        3.00 o   0.2117E+00
   3   8   8       37.39       33.43        3.43 o   0.1548E+00
   4   8   8      -14.15       16.16        6.64 <   0.0000E+00
   5   8   8       33.59       33.40        3.27 o   0.1824E+00
   6   8   8       49.88       48.77        2.96 o   0.2089E+00
   7   8   8       60.27       61.29        2.74 o   0.1620E+00
   8   8   8       13.03       26.74        7.11 <   0.0000E+00
   9   8   8        9.68        8.06        7.38 <   0.0000E+00
  10   8   8      -10.64        0.37        7.42 <   0.0000E+00
  11   8   8       10.70       32.75        9.62 <   0.0000E+00
  12   8   8       16.97       33.86        5.40 <   0.0000E+00
 -10   9   8        3.64        0.37       12.44 <   0.0000E+00
  -9   9   8      -16.49        8.42        4.40 <   0.0000E+00
  -8   9   8       26.84       38.39        2.80 o   0.1071E-01
  -7   9   8       -7.73        1.93        9.45 <   0.0000E+00
  -6   9   8       32.59       35.19        2.48 o   0.1798E+00
  -5   9   8       12.16       13.04        6.79 <   0.0000E+00
  -4   9   8       34.98       32.27        2.95 o   0.1620E+00
  -3   9   8       38.02       37.43        2.31 o   0.2041E+00
  -2   9   8      157.96      151.92        2.19 o   0.1796E-01
  -1   9   8       58.34       56.05        2.29 o   0.1764E+00
   0   9   8       61.58       60.99        2.93 o   0.1645E+00
   1   9   8       44.47       45.20        3.53 o   0.2166E+00
   2   9   8      -10.71       10.25        8.81 <   0.0000E+00
   3   9   8       60.43       59.69        2.97 o   0.1698E+00
   4   9   8       50.49       55.44        2.72 o   0.1438E+00
   5   9   8       34.18       45.62        3.49 o   0.9825E-02
   6   9   8       12.20        8.75        7.96 <   0.0000E+00
   7   9   8       -0.93       18.67      142.92 <   0.0000E+00
   8   9   8       12.32        9.52        6.06 <   0.0000E+00
   9   9   8        9.85        3.05        6.69 <   0.0000E+00
  10   9   8      -14.29       14.29        6.06 <   0.0000E+00
  11   9   8        8.56        8.20       11.22 <   0.0000E+00
  -9  10   8        4.62       23.47       10.89 <   0.0000E+00
  -8  10   8       -7.58        6.92        7.08 <   0.0000E+00
  -7  10   8      -11.81        7.27        5.16 <   0.0000E+00
  -6  10   8        8.63        1.68        6.90 <   0.0000E+00
  -5  10   8       -5.93        2.94       11.17 <   0.0000E+00
  -4  10   8       15.98       12.56        4.46 <   0.0000E+00
  -3  10   8       32.38       35.77        2.57 o   0.1732E+00
  -2  10   8       95.02       94.32        2.23 o   0.6276E-01
  -1  10   8        3.89        9.65       21.62 <   0.0000E+00
   0  10   8       28.16       22.43        3.67 o   0.7762E-01
   1  10   8       16.19       16.79        5.15 <   0.0000E+00
   2  10   8       61.88       54.22        3.31 o   0.9016E-01
   3  10   8       28.66       20.61        4.28 o   0.5784E-01
   4  10   8      -14.48        5.40        6.94 <   0.0000E+00
   5  10   8       26.10       30.92        4.47 o   0.1314E+00
   6  10   8       12.45       10.12        7.02 <   0.0000E+00
   7  10   8      -13.94        5.15        5.93 <   0.0000E+00
   8  10   8       -8.48       29.34        9.87 <   0.0000E+00
   9  10   8        9.70       12.44        7.26 <   0.0000E+00
  10  10   8      -12.02       10.26        7.48 <   0.0000E+00
  -8  11   8       -6.86       22.18        9.12 <   0.0000E+00
  -7  11   8       -9.57        1.86        4.53 <   0.0000E+00
  -6  11   8       13.34       17.17        4.67 <   0.0000E+00
  -5  11   8       33.18       36.54        2.75 o   0.1764E+00
  -4  11   8       15.16       13.14        4.46 <   0.0000E+00
  -3  11   8       30.81       40.59        2.86 o   0.3959E-01
  -2  11   8       -8.25        4.53        8.80 <   0.0000E+00
  -1  11   8       38.78       38.12        2.97 o   0.2067E+00
   0  11   8      -19.77        0.87        4.90 <   0.0000E+00
   1  11   8       12.98       10.36        6.43 <   0.0000E+00
   2  11   8       22.42       23.24        4.55 o   0.9870E-01
   3  11   8       29.01       26.87        3.57 o   0.1261E+00
   4  11   8        6.91        9.49       13.65 <   0.0000E+00
   5  11   8       -2.52       10.21       32.38 <   0.0000E+00
   6  11   8       33.66       34.30        2.98 o   0.1875E+00
   7  11   8       -6.08        8.49       12.42 <   0.0000E+00
   8  11   8       15.68       41.48        5.94 <   0.0000E+00
   9  11   8       16.60        4.01        4.84 <   0.0000E+00
  -6  12   8       10.93       18.31        5.87 <   0.0000E+00
  -5  12   8       17.90       23.37        3.69 o   0.8425E-01
  -4  12   8       10.16        2.45        6.25 <   0.0000E+00
  -3  12   8       11.33        6.66        6.51 <   0.0000E+00
  -2  12   8       25.16       30.16        3.29 o   0.1253E+00
  -1  12   8       11.41       19.82        5.89 <   0.0000E+00
   0  12   8       25.97       33.81        3.02 o   0.8754E-01
   1  12   8       -7.43       11.08       11.70 <   0.0000E+00
   2  12   8       23.38       31.71        4.00 o   0.7740E-01
   3  12   8       -8.44        0.22       10.51 <   0.0000E+00
   4  12   8       16.46       11.81        4.95 <   0.0000E+00
   5  12   8        7.13       14.67       10.45 <   0.0000E+00
   6  12   8       17.87       23.73        3.98 o   0.8392E-01
   7  12   8        5.13        3.33        9.45 <   0.0000E+00
   8  12   8       24.98       27.56        3.49 o   0.1295E+00
  -5  13   8       -9.97        4.86        6.12 <   0.0000E+00
  -4  13   8        8.52       17.19        7.71 <   0.0000E+00
  -3  13   8       12.00       16.98        6.08 <   0.0000E+00
  -2  13   8      -10.63        2.61        5.18 <   0.0000E+00
  -1  13   8        4.95       27.02       14.42 <   0.0000E+00
   0  13   8        5.25       14.70       10.87 <   0.0000E+00
   1  13   8        8.40       31.23        8.63 <   0.0000E+00
   2  13   8       -8.81       14.53        6.71 <   0.0000E+00
   3  13   8       -3.44       25.37       17.27 <   0.0000E+00
   4  13   8       20.57       29.99        2.92 o   0.5966E-01
   5  13   8      -11.50        9.78        4.08 <   0.0000E+00
   6  13   8       -4.12       10.43       13.10 <   0.0000E+00
  -2  14   8        4.09       11.29       13.61 <   0.0000E+00
  -1  14   8       -9.75       10.35        7.48 <   0.0000E+00
   0  14   8       18.31       19.52        3.35 o   0.6976E-01
   1  14   8        8.75        8.80        5.04 <   0.0000E+00
   2  14   8       14.69       25.55        3.37 o   0.4455E-01
   3  14   8      -13.36        6.43        3.94 <   0.0000E+00
  -2 -12   9      -12.80        6.16        4.43 <   0.0000E+00
  -1 -12   9        6.19        0.62       10.00 <   0.0000E+00
   0 -12   9      -12.19        2.88        4.86 <   0.0000E+00
   1 -12   9       16.70       20.63        3.53 o   0.7322E-01
   2 -12   9       18.08       22.88        3.10 o   0.8473E-01
  -5 -11   9       12.02       11.37        5.29 <   0.0000E+00
  -4 -11   9       17.26        9.11        3.94 o   0.1665E-01
  -3 -11   9        5.92        9.09        9.45 <   0.0000E+00
  -2 -11   9        7.59        6.22        6.45 <   0.0000E+00
  -1 -11   9        8.91       18.10        5.51 <   0.0000E+00
   0 -11   9       26.74       29.87        2.85 o   0.1428E+00
   1 -11   9       65.24       62.52        3.20 o   0.1480E+00
   2 -11   9       45.10       41.44        3.31 o   0.1826E+00
   3 -11   9       13.86       11.60        4.38 <   0.0000E+00
   4 -11   9      -12.83        5.25        4.29 <   0.0000E+00
   5 -11   9       -8.18       10.42        6.02 <   0.0000E+00
   6 -11   9        3.81       11.32       18.42 <   0.0000E+00
  -7 -10   9        8.46        0.18        6.82 <   0.0000E+00
  -6 -10   9        8.40       16.73        7.78 <   0.0000E+00
  -5 -10   9        7.60        0.97       10.09 <   0.0000E+00
  -4 -10   9       12.52        8.64        6.36 <   0.0000E+00
  -3 -10   9       23.80       20.64        3.23 o   0.7495E-01
  -2 -10   9        2.20        6.04       21.78 <   0.0000E+00
  -1 -10   9       -5.36        2.68       10.57 <   0.0000E+00
   0 -10   9       43.73       45.53        2.20 o   0.2093E+00
   1 -10   9       23.38       26.79        3.30 o   0.1190E+00
   2 -10   9       23.88       16.38        2.84 o   0.4219E-01
   3 -10   9       33.84       35.26        2.33 o   0.1899E+00
   4 -10   9        6.82        9.06        6.33 <   0.0000E+00
   5 -10   9       10.97        4.04        5.02 <   0.0000E+00
   6 -10   9       -7.71        9.18       10.38 <   0.0000E+00
   7 -10   9        3.16       10.88       22.36 <   0.0000E+00
  -8  -9   9       12.77        3.42        3.94 <   0.0000E+00
  -7  -9   9        6.46        3.83        8.00 <   0.0000E+00
  -6  -9   9      -12.46        2.74        5.75 <   0.0000E+00
  -5  -9   9       -6.97        1.77       12.88 <   0.0000E+00
  -4  -9   9       10.61       12.02        5.65 <   0.0000E+00
  -3  -9   9       10.11        5.51        5.74 <   0.0000E+00
  -2  -9   9       36.45       38.15        2.48 o   0.2011E+00
  -1  -9   9      -11.47        7.24        5.54 <   0.0000E+00
   0  -9   9       21.02       22.51        3.67 o   0.9210E-01
   1  -9   9       55.56       56.98        2.35 o   0.1790E+00
   2  -9   9       23.52       19.15        3.51 o   0.6278E-01
   3  -9   9       22.02       26.16        3.23 o   0.1099E+00
   4  -9   9       63.50       61.54        2.10 o   0.1569E+00
   5  -9   9       12.86        5.69        4.14 <   0.0000E+00
   6  -9   9        2.98        2.11       22.31 <   0.0000E+00
   7  -9   9       -2.97        3.42       23.50 <   0.0000E+00
   8  -9   9       12.68       10.83        4.18 <   0.0000E+00
  -9  -8   9       -8.89        9.60        4.97 <   0.0000E+00
  -8  -8   9       10.15        1.32        5.95 <   0.0000E+00
  -7  -8   9       -6.32        7.88       11.53 <   0.0000E+00
  -6  -8   9       38.24       36.36        2.80 o   0.1923E+00
  -5  -8   9       23.69       25.18        3.00 o   0.1140E+00
  -4  -8   9       19.26       19.62        3.87 o   0.7088E-01
  -3  -8   9        3.55       10.94       19.22 <   0.0000E+00
  -2  -8   9       12.64       11.59        4.96 <   0.0000E+00
  -1  -8   9       10.54        8.31        6.22 <   0.0000E+00
   0  -8   9        6.75        7.00       11.38 <   0.0000E+00
   1  -8   9       30.52       30.59        2.74 o   0.1614E+00
   2  -8   9       65.77       61.71        2.61 o   0.1386E+00
   3  -8   9       81.05       74.95        2.31 o   0.8632E-01
   4  -8   9       54.99       51.42        2.53 o   0.1756E+00
   5  -8   9        6.06        3.11       12.11 <   0.0000E+00
   6  -8   9        7.25        5.79        9.71 <   0.0000E+00
   7  -8   9      -12.76        6.26        6.93 <   0.0000E+00
   8  -8   9       16.82       33.52        4.19 o   0.0000E+00
   9  -8   9       14.16       17.64        4.27 <   0.0000E+00
  10  -8   9      -15.25        9.53        4.71 <   0.0000E+00
 -10  -7   9       17.75       24.05        3.21 o   0.8266E-01
  -9  -7   9       11.98       18.90        5.13 <   0.0000E+00
  -8  -7   9       18.94       18.46        4.84 o   0.6281E-01
  -7  -7   9       -7.47       11.55       10.46 <   0.0000E+00
  -6  -7   9       35.57       36.61        2.63 o   0.1988E+00
  -5  -7   9       21.67       19.29        3.64 o   0.6703E-01
  -4  -7   9       85.90       83.87        2.39 o   0.8271E-01
  -3  -7   9       -5.68        5.28       13.26 <   0.0000E+00
  -2  -7   9        7.06        1.62       11.38 <   0.0000E+00
  -1  -7   9       16.39       16.41        4.89 <   0.0000E+00
   0  -7   9       15.23       13.08        4.68 <   0.0000E+00
   1  -7   9       16.89       17.88        4.28 o   0.5875E-01
   2  -7   9        9.04        8.14        9.72 <   0.0000E+00
   3  -7   9       10.62       12.14        7.33 <   0.0000E+00
   4  -7   9       83.21       73.30        2.44 o   0.5395E-01
   5  -7   9       17.69       21.45        5.06 <   0.0000E+00
   6  -7   9       47.42       43.33        2.68 o   0.1759E+00
   7  -7   9        6.38        2.14       10.49 <   0.0000E+00
   8  -7   9       10.36       19.53        8.49 <   0.0000E+00
   9  -7   9       16.92       29.73        4.88 <   0.0000E+00
  10  -7   9        5.90       24.81        8.57 <   0.0000E+00
 -11  -6   9       21.04        7.01        3.20 o   0.1058E-01
 -10  -6   9        6.90        7.61        8.05 <   0.0000E+00
  -9  -6   9        4.59        7.22       13.37 <   0.0000E+00
  -8  -6   9       10.74       19.05        7.46 <   0.0000E+00
  -7  -6   9       66.09       65.06        2.48 o   0.1461E+00
  -6  -6   9       14.29       13.16        4.88 <   0.0000E+00
  -5  -6   9       29.06       33.41        3.30 o   0.1493E+00
  -4  -6   9       10.02        0.32        8.63 <   0.0000E+00
  -3  -6   9       49.71       49.01        2.57 o   0.2102E+00
  -2  -6   9       17.30       14.70        4.11 o   0.3981E-01
  -1  -6   9       12.58       12.21        5.90 <   0.0000E+00
   0  -6   9       12.76       11.82        5.00 <   0.0000E+00
   1  -6   9       18.09       18.57        4.42 o   0.6350E-01
   2  -6   9       21.62       14.52        4.12 o   0.3522E-01
   3  -6   9       77.81       75.17        2.58 o   0.1046E+00
   4  -6   9       39.83       38.45        3.47 o   0.2042E+00
   5  -6   9       56.61       51.47        3.13 o   0.1474E+00
   6  -6   9      -13.62        5.63        6.39 <   0.0000E+00
   7  -6   9       -9.04       12.53        9.88 <   0.0000E+00
   8  -6   9       -4.75       16.56       23.28 <   0.0000E+00
   9  -6   9       31.11       43.01        3.18 o   0.4925E-02
  10  -6   9        5.73        7.66       12.63 <   0.0000E+00
  11  -6   9       -4.88       22.88        9.96 <   0.0000E+00
 -11  -5   9        9.86       16.80        4.95 <   0.0000E+00
 -10  -5   9       14.99        8.42        5.09 <   0.0000E+00
  -9  -5   9        5.14        1.91       13.85 <   0.0000E+00
  -8  -5   9       -3.48        2.83       24.73 <   0.0000E+00
  -7  -5   9      -11.67        5.03        6.40 <   0.0000E+00
  -6  -5   9      113.79      104.96        2.39 o   0.3835E-01
  -5  -5   9      -13.81        5.03        6.75 <   0.0000E+00
  -4  -5   9       21.50       19.57        4.88 o   0.6954E-01
  -3  -5   9       71.32       67.09        2.41 o   0.1204E+00
  -2  -5   9       24.56       22.32        3.61 o   0.8936E-01
  -1  -5   9       40.57       38.97        2.52 o   0.2044E+00
   0  -5   9       36.99       34.40        2.12 o   0.1759E+00
   1  -5   9       12.67       16.24        5.07 <   0.0000E+00
   2  -5   9       67.31       63.75        2.41 o   0.1367E+00
   3  -5   9       48.89       49.71        2.76 o   0.2079E+00
   4  -5   9       25.06       20.54        4.61 o   0.7115E-01
   5  -5   9       33.62       40.59        3.13 o   0.1089E+00
   6  -5   9       60.01       57.73        2.46 o   0.1700E+00
   7  -5   9       24.58       18.87        4.51 o   0.5791E-01
   8  -5   9       95.99       87.90        3.18 o   0.5585E-01
   9  -5   9       30.18       33.77        2.87 o   0.1612E+00
  10  -5   9       -7.34       17.99       11.20 <   0.0000E+00
  11  -5   9       -7.65        7.06        9.84 <   0.0000E+00
 -11  -4   9       -0.87       15.98      119.12 <   0.0000E+00
 -10  -4   9       20.36       17.70        4.53 o   0.5650E-01
  -9  -4   9       -7.38       12.91        9.44 <   0.0000E+00
  -8  -4   9       44.43       40.91        2.52 o   0.1848E+00
  -7  -4   9       48.33       43.77        2.51 o   0.1669E+00
  -6  -4   9       28.66       23.69        3.22 o   0.8913E-01
  -5  -4   9       73.54       74.56        2.43 o   0.1105E+00
  -4  -4   9       70.15       68.72        2.52 o   0.1304E+00
  -3  -4   9       25.66       26.70        3.40 o   0.1278E+00
  -2  -4   9       73.25       72.58        2.14 o   0.1176E+00
  -1  -4   9      119.39      110.63        1.91 o   0.3461E-01
   0  -4   9       17.83       16.56        3.84 o   0.5036E-01
   1  -4   9       40.18       39.16        2.82 o   0.2087E+00
   2  -4   9      -11.22       10.13        8.24 <   0.0000E+00
   3  -4   9        2.65        9.07       28.51 <   0.0000E+00
   4  -4   9      -12.73        4.03        6.66 <   0.0000E+00
   5  -4   9      128.80      126.50        2.48 o   0.2929E-01
   6  -4   9       68.26       65.88        2.72 o   0.1374E+00
   7  -4   9      113.50      107.34        3.10 o   0.4088E-01
   8  -4   9       -5.19       19.30       43.43 <   0.0000E+00
   9  -4   9       44.39       45.47        3.13 o   0.2148E+00
  10  -4   9       15.91        7.63        5.57 <   0.0000E+00
  11  -4   9       13.39        4.41        5.82 <   0.0000E+00
  12  -4   9       16.14       19.16        3.54 o   0.6533E-01
 -12  -3   9       14.72       24.54        4.75 <   0.0000E+00
 -11  -3   9       10.91        3.80        5.71 <   0.0000E+00
 -10  -3   9        8.54       13.68        6.61 <   0.0000E+00
  -9  -3   9       11.37        9.73        5.55 <   0.0000E+00
  -8  -3   9        9.34        3.93        7.85 <   0.0000E+00
  -7  -3   9       -4.78        5.04       14.24 <   0.0000E+00
  -6  -3   9       92.30       88.35        2.27 o   0.6944E-01
  -5  -3   9        2.26        0.27       31.44 <   0.0000E+00
  -4  -3   9       97.66       93.59        2.20 o   0.6038E-01
  -3  -3   9       17.10       15.32        5.92 <   0.0000E+00
  -2  -3   9       51.83       49.75        2.44 o   0.1991E+00
  -1  -3   9      -12.00       10.11        4.95 <   0.0000E+00
   0  -3   9       17.77       15.66        4.87 <   0.0000E+00
   1  -3   9       26.74       23.32        4.22 o   0.9330E-01
   2  -3   9       25.48       24.50        5.79 o   0.1093E+00
   3  -3   9       24.14       27.75        3.20 o   0.1245E+00
   4  -3   9        9.52       11.89        8.75 <   0.0000E+00
   5  -3   9       27.98       29.05        3.81 o   0.1475E+00
   6  -3   9       14.25       16.29        9.14 <   0.0000E+00
   7  -3   9       22.56       22.42        5.11 o   0.9226E-01
   8  -3   9      109.51       99.98        3.26 o   0.4028E-01
   9  -3   9       15.61       15.80        6.14 <   0.0000E+00
  10  -3   9       22.55       26.79        3.88 o   0.1134E+00
  11  -3   9       15.06       21.90        4.44 <   0.0000E+00
  12  -3   9       -3.76        8.95       15.44 <   0.0000E+00
 -12  -2   9       34.37       41.15        3.61 o   0.1136E+00
 -11  -2   9      -10.14        2.32        4.77 <   0.0000E+00
 -10  -2   9        6.49        8.71        8.22 <   0.0000E+00
  -9  -2   9       10.49       15.70        6.27 <   0.0000E+00
  -8  -2   9      102.94       97.43        2.25 o   0.5233E-01
  -7  -2   9       69.79       65.80        2.33 o   0.1265E+00
  -6  -2   9       20.12       15.80        3.59 o   0.4421E-01
  -5  -2   9      -17.86        6.65        4.60 <   0.0000E+00
  -4  -2   9       86.13       85.95        2.33 o   0.7936E-01
  -3  -2   9       14.87       18.34        5.13 <   0.0000E+00
  -2  -2   9       21.06       22.74        4.88 o   0.9376E-01
  -1  -2   9       18.42       19.23        4.66 o   0.6796E-01
   0  -2   9       56.20       58.68        2.74 o   0.1651E+00
   1  -2   9       21.97       15.98        5.07 o   0.4298E-01
   2  -2   9       29.90       30.62        3.77 o   0.1610E+00
   3  -2   9       89.52       83.70        2.56 o   0.7176E-01
   4  -2   9       12.94       14.60        7.56 <   0.0000E+00
   5  -2   9      -16.95        0.07        5.28 <   0.0000E+00
   6  -2   9      113.44      109.61        3.01 o   0.4124E-01
   7  -2   9       19.57        2.64        5.72 <   0.0000E+00
   8  -2   9       59.53       63.99        2.91 o   0.1278E+00
   9  -2   9       18.26       26.66        6.37 <   0.0000E+00
  10  -2   9       49.95       52.16        3.46 o   0.1911E+00
  11  -2   9       -4.97       16.88       14.82 <   0.0000E+00
  12  -2   9      -10.95        0.86        5.82 <   0.0000E+00
  13  -2   9      -16.31        1.74        6.34 <   0.0000E+00
 -12  -1   9        2.12        6.65       31.54 <   0.0000E+00
 -11  -1   9        9.52       11.59        5.84 <   0.0000E+00
 -10  -1   9        6.83        7.83        7.71 <   0.0000E+00
  -9  -1   9       36.95       40.31        2.15 o   0.1866E+00
  -8  -1   9       96.75       91.30        1.97 o   0.6077E-01
  -7  -1   9       35.25       33.98        2.69 o   0.1832E+00
  -6  -1   9       59.06       58.18        2.42 o   0.1760E+00
  -5  -1   9       65.02       64.55        2.16 o   0.1492E+00
  -4  -1   9      202.49      187.01        1.89 o   0.9704E-02
  -3  -1   9      120.97      114.57        2.74 o   0.3485E-01
  -2  -1   9       61.01       56.63        2.67 o   0.1496E+00
  -1  -1   9       27.00       23.92        4.02 o   0.9922E-01
   0  -1   9       70.55       72.04        3.01 o   0.1182E+00
   1  -1   9       -9.02        2.74        9.91 <   0.0000E+00
   2  -1   9       -3.08       12.77       27.76 <   0.0000E+00
   3  -1   9       25.09       27.31        4.44 o   0.1293E+00
   4  -1   9       38.55       39.81        2.89 o   0.2092E+00
   5  -1   9       63.31       61.08        2.65 o   0.1572E+00
   6  -1   9      140.79      135.94        2.51 o   0.2383E-01
   7  -1   9       49.89       47.75        2.87 o   0.2025E+00
   8  -1   9       97.41       91.89        2.64 o   0.5972E-01
   9  -1   9       37.40       39.29        3.52 o   0.2030E+00
  10  -1   9       15.65       23.27        5.70 <   0.0000E+00
  11  -1   9        0.80        8.39      152.13 <   0.0000E+00
  12  -1   9       -4.06       28.59       21.84 <   0.0000E+00
  13  -1   9       24.30       23.70        4.59 o   0.1029E+00
 -12   0   9       23.71       34.15        2.70 o   0.3537E-01
 -11   0   9       10.52       23.95        5.30 <   0.0000E+00
 -10   0   9       10.42       15.55        6.82 <   0.0000E+00
  -9   0   9       72.01       65.05        2.07 o   0.9468E-01
  -8   0   9      108.49       99.00        1.98 o   0.4116E-01
  -7   0   9       19.93       18.60        3.67 o   0.6350E-01
  -6   0   9      109.53      107.48        1.99 o   0.4445E-01
  -5   0   9       43.88       42.67        2.14 o   0.2141E+00
  -4   0   9       12.95        3.97        5.32 <   0.0000E+00
  -3   0   9       67.35       64.74        2.54 o   0.1404E+00
  -2   0   9       16.55       15.35        5.10 <   0.0000E+00
  -1   0   9       22.76       27.15        4.01 o   0.1145E+00
   0   0   9       79.12       85.95        2.40 o   0.6389E-01
   1   0   9       24.34       26.85        4.23 o   0.1243E+00
   2   0   9       54.32       56.77        3.20 o   0.1724E+00
   3   0   9       -3.30        8.31       27.69 <   0.0000E+00
   4   0   9        3.97        5.96       25.19 <   0.0000E+00
   5   0   9       72.25       69.26        2.34 o   0.1220E+00
   6   0   9       12.51        7.57        5.75 <   0.0000E+00
   7   0   9      -10.74        7.27        8.66 <   0.0000E+00
   8   0   9       -5.70        2.79       10.62 <   0.0000E+00
   9   0   9       -7.50        1.65        9.38 <   0.0000E+00
  10   0   9       18.21       27.38        4.49 o   0.6331E-01
  11   0   9       -9.57        9.75        6.98 <   0.0000E+00
  12   0   9       16.86       22.79        6.08 <   0.0000E+00
  13   0   9        8.66        4.46        8.85 <   0.0000E+00
 -12   1   9        1.75        1.38       23.97 <   0.0000E+00
 -11   1   9       11.75        4.10        5.36 <   0.0000E+00
 -10   1   9       -4.17        3.88       15.23 <   0.0000E+00
  -9   1   9        9.08       15.54        7.80 <   0.0000E+00
  -8   1   9       55.95       58.34        2.44 o   0.1670E+00
  -7   1   9       44.15       44.23        2.10 o   0.2185E+00
  -6   1   9       79.03       75.35        2.02 o   0.9986E-01
  -5   1   9       16.78       22.00        3.69 o   0.7746E-01
  -4   1   9       20.51       20.92        3.26 o   0.8056E-01
  -3   1   9       10.57       12.14        5.66 <   0.0000E+00
  -2   1   9       53.19       53.14        2.79 o   0.1981E+00
  -1   1   9       44.08       43.47        3.66 o   0.2175E+00
   0   1   9       22.29       24.89        4.08 o   0.1084E+00
   1   1   9       29.85       27.59        3.67 o   0.1311E+00
   2   1   9       62.43       60.14        2.84 o   0.1606E+00
   3   1   9       65.90       66.07        2.48 o   0.1431E+00
   4   1   9       36.92       35.56        3.28 o   0.1921E+00
   5   1   9      119.72      113.57        2.23 o   0.3583E-01
   6   1   9       67.05       70.73        2.90 o   0.1133E+00
   7   1   9       29.62       30.80        3.55 o   0.1610E+00
   8   1   9       -5.25        4.16       12.51 <   0.0000E+00
   9   1   9      165.01      145.61        2.62 o   0.1266E-01
  10   1   9        9.19       11.40        8.34 <   0.0000E+00
  11   1   9      -13.07        5.65        6.83 <   0.0000E+00
  12   1   9       26.30       29.08        3.82 o   0.1398E+00
  13   1   9       13.28        9.92        5.80 <   0.0000E+00
 -12   2   9      -13.65        0.08        4.88 <   0.0000E+00
 -11   2   9       11.59       21.31        5.09 <   0.0000E+00
 -10   2   9       13.33       14.21        4.44 <   0.0000E+00
  -9   2   9       49.06       48.55        2.76 o   0.2119E+00
  -8   2   9       80.61       76.96        2.11 o   0.9563E-01
  -7   2   9       16.88       17.01        3.92 o   0.5349E-01
  -6   2   9       72.72       72.39        1.89 o   0.1186E+00
  -5   2   9       11.88        9.41        5.79 <   0.0000E+00
  -4   2   9       13.96       16.47        4.40 <   0.0000E+00
  -3   2   9       82.48       82.42        2.16 o   0.8798E-01
  -2   2   9       32.39       37.56        2.94 o   0.1478E+00
  -1   2   9       11.11       11.64        8.08 <   0.0000E+00
   0   2   9       18.53       17.97        5.01 <   0.0000E+00
   1   2   9       40.05       43.98        2.68 o   0.1795E+00
   2   2   9       68.32       65.97        2.40 o   0.1373E+00
   3   2   9       29.14       28.37        3.51 o   0.1425E+00
   4   2   9       24.06       23.67        4.21 o   0.1030E+00
   5   2   9       12.99        2.80        6.05 <   0.0000E+00
   6   2   9       13.26        2.17        7.10 <   0.0000E+00
   7   2   9       95.45       92.63        2.31 o   0.6391E-01
   8   2   9      -12.38        2.92        6.84 <   0.0000E+00
   9   2   9      101.30       95.00        2.66 o   0.5354E-01
  10   2   9       31.93       29.97        4.17 o   0.1515E+00
  11   2   9       14.26        3.76        5.65 <   0.0000E+00
  12   2   9       32.44       33.07        3.73 o   0.1794E+00
  13   2   9        5.71        1.60       11.69 <   0.0000E+00
 -12   3   9       12.84       12.20        4.27 <   0.0000E+00
 -11   3   9        7.30       11.51        6.62 <   0.0000E+00
 -10   3   9       10.05        9.67        5.76 <   0.0000E+00
  -9   3   9       23.73       25.72        2.83 o   0.1171E+00
  -8   3   9       31.35       31.61        2.59 o   0.1694E+00
  -7   3   9       41.29       43.20        2.68 o   0.2090E+00
  -6   3   9        9.33        5.80        7.79 <   0.0000E+00
  -5   3   9       74.15       69.66        2.21 o   0.1107E+00
  -4   3   9       43.34       41.12        2.23 o   0.2033E+00
  -3   3   9       34.63       34.87        2.29 o   0.1916E+00
  -2   3   9        7.37        5.44        8.23 <   0.0000E+00
  -1   3   9       -6.99        6.64       12.62 <   0.0000E+00
   0   3   9       52.66       55.27        2.83 o   0.1765E+00
   1   3   9      155.84      154.40        2.42 o   0.1790E-01
   2   3   9       57.06       57.50        2.45 o   0.1799E+00
   3   3   9       18.35       16.98        5.27 <   0.0000E+00
   4   3   9       59.70       62.58        2.56 o   0.1466E+00
   5   3   9       81.64       77.43        2.52 o   0.9202E-01
   6   3   9       40.01       39.71        3.26 o   0.2127E+00
   7   3   9       30.81       31.68        3.03 o   0.1688E+00
   8   3   9       13.83       13.02        6.31 <   0.0000E+00
   9   3   9       77.01       74.78        2.66 o   0.1071E+00
  10   3   9       49.71       50.02        3.24 o   0.2085E+00
  11   3   9       14.44       18.59        4.84 <   0.0000E+00
  12   3   9       11.63       14.46        4.80 <   0.0000E+00
  13   3   9       31.87       31.09        4.31 o   0.1645E+00
 -12   4   9       26.12       18.69        5.02 o   0.5230E-01
 -11   4   9        6.36       12.71        9.61 <   0.0000E+00
 -10   4   9       10.02        7.34        4.36 <   0.0000E+00
  -9   4   9       12.44        8.20        4.46 <   0.0000E+00
  -8   4   9       70.10       69.61        2.09 o   0.1287E+00
  -7   4   9       30.68       28.51        2.73 o   0.1388E+00
  -6   4   9       49.12       48.94        2.45 o   0.2116E+00
  -5   4   9      -14.01        5.36        4.84 <   0.0000E+00
  -4   4   9       10.64       15.87        6.38 <   0.0000E+00
  -3   4   9       11.83       14.67        4.76 <   0.0000E+00
  -2   4   9       63.92       61.78        2.32 o   0.1549E+00
  -1   4   9      131.92      127.50        3.24 o   0.2805E-01
   0   4   9       70.27       69.23        2.26 o   0.1294E+00
   1   4   9      -17.24        8.10        5.21 <   0.0000E+00
   2   4   9       19.79       22.16        4.20 o   0.8780E-01
   3   4   9       54.63       58.49        2.39 o   0.1511E+00
   4   4   9        7.88        4.71        9.82 <   0.0000E+00
   5   4   9       56.99       56.44        2.62 o   0.1843E+00
   6   4   9       19.06       24.37        5.14 <   0.0000E+00
   7   4   9        5.56       10.16       15.31 <   0.0000E+00
   8   4   9       14.34        3.62        6.29 <   0.0000E+00
   9   4   9       16.18       16.77        4.80 <   0.0000E+00
  10   4   9       30.88       25.91        3.83 o   0.1023E+00
  11   4   9       27.71       32.56        3.05 o   0.1385E+00
  12   4   9      -13.83        9.12        5.48 <   0.0000E+00
  13   4   9       15.20       16.81        6.81 <   0.0000E+00
 -11   5   9       11.36        3.80        5.09 <   0.0000E+00
 -10   5   9       -7.06        4.31        8.03 <   0.0000E+00
  -9   5   9       29.44       33.93        2.43 o   0.1495E+00
  -8   5   9       10.65       11.03        6.01 <   0.0000E+00
  -7   5   9       91.45       91.31        2.33 o   0.6829E-01
  -6   5   9       60.87       60.79        2.30 o   0.1659E+00
  -5   5   9       39.78       36.33        2.34 o   0.1744E+00
  -4   5   9       63.49       61.11        2.20 o   0.1560E+00
  -3   5   9       40.44       39.39        2.45 o   0.2093E+00
  -2   5   9       14.20       11.50        5.18 <   0.0000E+00
  -1   5   9       35.59       33.05        2.99 o   0.1686E+00
   0   5   9       11.26       14.66        6.69 <   0.0000E+00
   1   5   9       65.86       67.28        2.18 o   0.1361E+00
   2   5   9      -18.22        4.62        4.24 <   0.0000E+00
   3   5   9       24.90       21.46        3.94 o   0.8037E-01
   4   5   9       17.42       22.60        4.47 <   0.0000E+00
   5   5   9       68.85       67.99        2.67 o   0.1346E+00
   6   5   9       17.83       24.29        5.13 <   0.0000E+00
   7   5   9       15.02       11.45        7.30 <   0.0000E+00
   8   5   9       -6.44        0.53       14.46 <   0.0000E+00
   9   5   9       -9.55       10.56        9.29 <   0.0000E+00
  10   5   9       -4.81       20.20       17.52 <   0.0000E+00
  11   5   9        9.28       19.39       10.78 <   0.0000E+00
  12   5   9       14.78        5.93        5.21 <   0.0000E+00
 -11   6   9       14.56        2.50        4.27 <   0.0000E+00
 -10   6   9       10.24        9.22        4.71 <   0.0000E+00
  -9   6   9        3.86        3.92       14.83 <   0.0000E+00
  -8   6   9        5.24       17.97       14.38 <   0.0000E+00
  -7   6   9        6.47        9.98       12.54 <   0.0000E+00
  -6   6   9       45.27       51.54        2.39 o   0.1234E+00
  -5   6   9       29.38       24.15        2.81 o   0.9022E-01
  -4   6   9       23.02       15.74        3.06 o   0.4000E-01
  -3   6   9      -10.34        6.17        6.53 <   0.0000E+00
  -2   6   9       25.41       24.95        3.64 o   0.1136E+00
  -1   6   9      144.99      136.71        2.54 o   0.2207E-01
   0   6   9       64.07       63.20        2.21 o   0.1543E+00
   1   6   9       48.94       45.18        2.56 o   0.1826E+00
   2   6   9       47.63       48.63        2.55 o   0.2099E+00
   3   6   9       53.09       53.31        2.61 o   0.1975E+00
   4   6   9       63.83       62.41        3.01 o   0.1560E+00
   5   6   9       30.17       25.44        3.91 o   0.1013E+00
   6   6   9      -17.67        0.22        5.46 <   0.0000E+00
   7   6   9      -12.78        3.50        7.21 <   0.0000E+00
   8   6   9       26.80       28.00        4.23 o   0.1385E+00
   9   6   9       16.58       11.88        5.54 <   0.0000E+00
  10   6   9       46.90       49.75        2.54 o   0.1903E+00
  11   6   9       17.42       32.95        5.76 <   0.0000E+00
  12   6   9       28.01       31.83        3.50 o   0.1483E+00
 -10   7   9      -14.58        5.71        6.76 <   0.0000E+00
  -9   7   9       27.50       30.52        2.75 o   0.1481E+00
  -8   7   9       28.52       32.39        2.59 o   0.1506E+00
  -7   7   9       37.13       39.66        2.28 o   0.1969E+00
  -6   7   9       16.21       16.58        4.36 <   0.0000E+00
  -5   7   9       23.26       23.80        3.29 o   0.1038E+00
  -4   7   9       40.68       39.17        2.56 o   0.2057E+00
  -3   7   9       19.76       11.77        3.87 o   0.2447E-01
  -2   7   9       61.52       58.71        2.82 o   0.1618E+00
  -1   7   9       79.14       75.47        2.31 o   0.9953E-01
   0   7   9      104.59      100.60        2.13 o   0.5079E-01
   1   7   9       93.86       88.04        2.20 o   0.6462E-01
   2   7   9       84.29       81.39        2.33 o   0.8684E-01
   3   7   9        7.50        5.51       12.19 <   0.0000E+00
   4   7   9       36.99       42.61        3.37 o   0.1429E+00
   5   7   9       23.86       30.76        3.74 o   0.1005E+00
   6   7   9       14.52        4.78        5.24 <   0.0000E+00
   7   7   9       24.42       24.44        3.76 o   0.1094E+00
   8   7   9       17.75       15.30        4.69 <   0.0000E+00
   9   7   9       17.92       21.64        4.59 o   0.8063E-01
  10   7   9       20.16       24.86        4.70 o   0.9783E-01
  11   7   9       11.62        1.60        7.97 <   0.0000E+00
  12   7   9        6.97       17.62        7.33 <   0.0000E+00
 -10   8   9       10.66        3.17        5.59 <   0.0000E+00
  -9   8   9        7.39       12.09        7.19 <   0.0000E+00
  -8   8   9       -6.41        9.63       11.01 <   0.0000E+00
  -7   8   9       39.60       44.89        2.63 o   0.1509E+00
  -6   8   9       53.24       54.63        2.37 o   0.1886E+00
  -5   8   9        7.13       15.91       10.55 <   0.0000E+00
  -4   8   9       17.64       19.63        4.24 o   0.7000E-01
  -3   8   9       30.40       30.39        3.11 o   0.1599E+00
  -2   8   9       13.24        6.92        5.77 <   0.0000E+00
  -1   8   9       49.42       49.53        2.78 o   0.2101E+00
   0   8   9      107.62      105.34        2.79 o   0.4669E-01
   1   8   9       10.66        8.85        7.82 <   0.0000E+00
   2   8   9       63.06       62.96        2.63 o   0.1564E+00
   3   8   9       33.97       31.07        3.13 o   0.1526E+00
   4   8   9       12.26        9.25        6.91 <   0.0000E+00
   5   8   9       13.57       13.38        5.97 <   0.0000E+00
   6   8   9       17.08       15.74        5.51 <   0.0000E+00
[truncated: 148,290 more chars]
